# Supplementary material for: Taxonomic study of Thiotricha Meyrick (Lepidoptera, Gelechiidae) in Japan, with the description of two new species
Source: Zookeys. 2019 Dec 9;897:67–99. doi: 10.3897/zookeys.897.38529 (PMC6914723; doi:10.3897/zookeys.897.38529)
Supplement: XML Treatment for Thiotricha biformis [file zookeys.897.38529-treatment2.xml]

<!DOCTYPE tp:taxon-treatment
  PUBLIC "-//TaxonX//DTD Taxonomic Treatment Publishing DTD v0 20100105//EN" "tax-treatment-NSO.dtd">
<tp:taxon-treatment xmlns:tp="http://www.plazi.org/taxpub"><tp:treatment-meta><kwd-group><label>Taxon classification</label><kwd><named-content xmlns:xlink="http://www.w3.org/1999/xlink" content-type="kingdom">Animalia</named-content></kwd><kwd><named-content xmlns:xlink="http://www.w3.org/1999/xlink" content-type="order">Lepidoptera</named-content></kwd><kwd><named-content xmlns:xlink="http://www.w3.org/1999/xlink" content-type="family">Gelechiidae</named-content></kwd></kwd-group><mixed-citation publication-type="journal"><person-group><name><surname>Kyaw</surname><given-names>Khine Mon Mon</given-names></name><name><surname>Yagi</surname><given-names>Sadahisa</given-names></name><name><surname>Oku</surname><given-names>Jouhei</given-names></name><name><surname>Sakamaki</surname><given-names>Yositaka</given-names></name><name><surname>Hirowatari</surname><given-names>Toshiya</given-names></name></person-group><article-title>Taxonomic study of <italic><tp:taxon-name><tp:taxon-name-part taxon-name-part-type="genus" reg="Thiotricha">Thiotricha</tp:taxon-name-part></tp:taxon-name></italic> Meyrick (<tp:taxon-name><tp:taxon-name-part taxon-name-part-type="order">Lepidoptera</tp:taxon-name-part></tp:taxon-name>, <tp:taxon-name><tp:taxon-name-part taxon-name-part-type="family">Gelechiidae</tp:taxon-name-part></tp:taxon-name>) in Japan, with the description of two new species</article-title><source>Zookeys</source><day>09</day><month>12</month><year>2019</year><volume>897</volume><fpage>67</fpage><lpage>99</lpage><pub-id pub-id-type="doi">10.3897/zookeys.897.38529</pub-id></mixed-citation></tp:treatment-meta><tp:nomenclature><tp:taxon-name><object-id xmlns:xlink="http://www.w3.org/1999/xlink" content-type="arpha" xlink:type="simple">F3B4DBC7-9438-50BC-B0DD-53F105DA7CCF</object-id>
            <tp:taxon-name-part taxon-name-part-type="genus" reg="Thiotricha">Thiotricha</tp:taxon-name-part>
            <tp:taxon-name-part taxon-name-part-type="species" reg="biformis">biformis</tp:taxon-name-part>
          </tp:taxon-name><tp:taxon-authority>(Omelko, 1984)</tp:taxon-authority><xref ref-type="fig" rid="F4">Figs 4A, B</xref><xref ref-type="fig" rid="F7">, 7A</xref><xref ref-type="fig" rid="F8">, 8A, B</xref><xref ref-type="fig" rid="F9">, 9A</xref><xref ref-type="fig" rid="F10">, 10A</xref><tp:nomenclature-citation-list><tp:nomenclature-citation><tp:taxon-name>
                <tp:taxon-name-part taxon-name-part-type="genus" reg="Cnaphostola">Cnaphostola</tp:taxon-name-part> <tp:taxon-name-part taxon-name-part-type="species" reg="biformis">biformis</tp:taxon-name-part></tp:taxon-name><comment>Omelko, 1984: 32; <xref ref-type="bibr" rid="B24">Omelko 1999</xref>: 183; <xref ref-type="bibr" rid="B20">Oku 2003</xref>: 65; Park and Ponomarenko 2007: 45; <xref ref-type="bibr" rid="B35">Ueda 2013</xref>: 298.</comment></tp:nomenclature-citation><tp:nomenclature-citation><tp:taxon-name>
                <tp:taxon-name-part taxon-name-part-type="genus" reg="Thiotricha">Thiotricha</tp:taxon-name-part> <tp:taxon-name-part taxon-name-part-type="species" reg="biformis">biformis</tp:taxon-name-part></tp:taxon-name><comment>: <xref ref-type="bibr" rid="B31">Sohn et al. 2015</xref>: 116</comment></tp:nomenclature-citation></tp:nomenclature-citation-list></tp:nomenclature><tp:treatment-sec sec-type="material" id="SECID0EHMAE"><title>Material examined.</title><p>Japan – <bold>Hokkaido</bold> [Hokkaido] • 1♂,1♀; Katsuranosawa, Uryu-cho, Uryu-gun; 20 Jul. 2018; S. Yagi leg. • 1 ♂; Katsuranosawa, Ishikari city; 15 Jul. 2007; H. Kogi leg. • 1♂; Manzi, Kurisawa; 8 Jul. 2001; H. Kogi leg.; gen. slide no. KM-143 • 1 ♂, 1♀; same locality and collector; 28 Jul. 2003; gen. slide no. KM-144(♂) • 1♂; Kotan Atuta; 10 Jul. 2003; H. Kogi leg. • 1♀; Nopporo (Atsubetsu); 27 Jul. 1993; T. Hirowatari leg. • 2♀♀; Kamisibun, Iwamizawa; 9 Jul 2011; 8 Aug. 2012; H. Kogi leg.; gen. slide no. KM-145 • 1♀; Hukui, Niseko; 4 Aug. 2006; H. Kogi leg. • 1♀; Tiyosibetu, Hamamasu; 14 Jul. 2000; H. Kogi leg. • 1♀; Asari Pass, Otaru; 28 Jul. 2012; H. Kogi leg.; gen. slide no. KM-146. – <bold>Honshu</bold> [Iwate] • 1♀; Atei-Sanso Niisato vill.; 6 Jul. 2002; T. Oku leg. (<abbrev xmlns:xlink="http://www.w3.org/1999/xlink" xlink:title="T. Oku’s collection, Morioka" id="ABBRID0ERMAE" xlink:type="simple">TO</abbrev>).</p></tp:treatment-sec><tp:treatment-sec sec-type="diagnosis" id="SECID0EVMAE"><title>Diagnosis.</title><p>The forewing is white with broad, dark brown fascia, a rather large yellow patch before the apex, and a black rounded apical spot demarcated by a white line. The anellus lobe of the male genitalia is a short and heavily sclerotized beak-shaped lobe basally, armed with a small claw-like process apically, which is a unique characteristic of this species. The apopyhsis posterioris of the female genitalia is ca. 1/2 the length of the papilla analis and approx. two times longer than the apophysis anterioris; the signum is absent in the corpus bursae.</p></tp:treatment-sec><tp:treatment-sec sec-type="description" id="SECID0E1MAE"><title>Description.</title><p><bold>Male.</bold> (Figs <xref ref-type="fig" rid="F4">4A</xref>, <xref ref-type="fig" rid="F7">7A</xref>). Forewing length 3.2–3.7 mm. Wing expanse 7.0–8.1 mm.</p><p><bold><italic>Head</italic></bold>: covered with shiny, creamy white appressed scales. Antennae filiform; basal segment (scape) elongate without pecten, creamy white; flagellum creamy white on dorsal surface before middle, then entirely grayish brown beyond on its dorsal and ventral surface, with rather long and fine cilia ventrally. Labial palpus white, long, and recurved; first segment shortest with creamy white scales; second segment thickened, ca. 2.5 the thickness times of first, covered entirely with white scales; third segment white on dorsal surface, sparse brown scales medially on ventral surface, as long as second segment, apex sharply acute.</p><p><bold><italic>Thorax</italic></bold>: creamy white. Tegula shiny, creamy white dorsally, with brown scales along anterior margin.</p><p><bold><italic>Legs</italic></bold>: white; forefemur, tibia, and tarsus suffused inwardly with brownish tinge, white on outer surface; mid legs entirely white; hind femur and tibia white, with a row of long, stiff, stout white bristles on upper and lower surfaces; all tarsal segments brownish gray.</p><p><bold><italic>Forewing</italic></bold>: eleven veins, R<sub>3</sub> + R<sub>4</sub> stalked, M<sub>1</sub> separate, R<sub>5</sub> absent, anal veins furcate (Fig. <xref ref-type="fig" rid="F7">7A</xref>). Forewing broader in this genus, ground color white to middle, followed by a dark brown fascia, rather large yellow patch before apex not protruding to costal margin; small brown area in costal margin, intercepted by oblique white lines with a rounded black apical spot; small scattering of yellow scales below apical point at outer margin, small brown scale in tornal area; cilia blackish brown at inner margin of apex, outer margin with brown through inner base of wing.</p><p><bold><italic>Hindwing</italic></bold>: darker grayish brown with tiny black apical dot at apex; cilia well-fringed, grayish brown, with dark brown at tip of wing.</p><p><bold><italic>Male genitalia</italic></bold>: (Figs <xref ref-type="fig" rid="F8">8A, B</xref>, <xref ref-type="fig" rid="F9">9A</xref>) eighth abdominal sternite rather semicircular, broadly concave with strongly sclerotized margin. Uncus semicircular with a few hairs on top. Gnathos sickle-shaped, short and stout, wide and flattened posteriorly, and then curved at middle toward apex. Tegumen long, slightly concave medially, bearing dense hairs on dorsal surface at approx. the midpoint. Anellus lobe, a short and heavily sclerotized beak-shaped lobe, approx. half the length of valva, slightly narrow at base, and then abruptly dilate with short and small claw-like process apically, with a few sclerotized spines at approx. the midpoint on inner dorsal surface. Valva elongate, slender, and curved inwardly, somewhat broad basally, narrowly elongate from base to 2/3 of its length, then distended again at apex, bearing thin and fine setae on its inner surface. Vinculum moderately broad, median process rising to a pair of transverse ridges of short, thorn-like spines on edge of posterior surface, rather long and short fine setae emerging around and below the ridge surface. Saccus broad basally, somewhat triangularly produced. Phallus short and sclerotized, clavate basally and straightly elongate with a round tip distally.</p><p><bold>Female.</bold> (Figs <xref ref-type="fig" rid="F1">1</xref>, <xref ref-type="fig" rid="F4">4B</xref>). Forewing length 2.5–3.9 mm. Wing expanse 5.5–8.2 mm. Similar to male.</p><p><bold><italic>Female genitalia</italic></bold>: (Fig. <xref ref-type="fig" rid="F10">10A</xref>) papilla analis long and bilobed with short and long fine setae on its entire surface. Apophyses short; apophysis anterioris shorter, nearly 1/2 length of apophysis posterioris. Ostium opening near anterior margin of 8<sup>th</sup> sternite. Ductus bursae partially sclerotized, narrow, and slightly elongate, as long as corpus bursae. Corpus bursae large and rounded; signum absent.</p></tp:treatment-sec><tp:treatment-sec sec-type="distribution" id="SECID0EBQAE"><title>Distribution.</title><p>Japan (Hokkaido, Honshu), Russia, Korea.</p></tp:treatment-sec><tp:treatment-sec sec-type="host" id="SECID0EGQAE"><title>Host plant.</title><p>Unknown.</p></tp:treatment-sec><tp:treatment-sec sec-type="remarks" id="SECID0ELQAE"><title>Remarks.</title><p><xref ref-type="bibr" rid="B31">Sohn et al. (2015)</xref> treated this species as <italic><tp:taxon-name><tp:taxon-name-part taxon-name-part-type="genus" reg="Thiotricha">Thiotricha</tp:taxon-name-part> <tp:taxon-name-part taxon-name-part-type="species" reg="biformis">biformis</tp:taxon-name-part></tp:taxon-name></italic>, without explaining the taxonomic reasons.</p><fig id="F1" position="float" orientation="portrait"><object-id xmlns:xlink="http://www.w3.org/1999/xlink" content-type="doi" xlink:type="simple">10.3897/zookeys.897.38529.figure1</object-id><object-id xmlns:xlink="http://www.w3.org/1999/xlink" content-type="arpha" xlink:type="simple">D9FD0CAE-2150-5697-9944-F6B727FC9728</object-id><label>Figure 1.</label><caption><p>Forewing pattern elements. <italic><tp:taxon-name><tp:taxon-name-part taxon-name-part-type="genus" reg="Thiotricha">Thiotricha</tp:taxon-name-part> <tp:taxon-name-part taxon-name-part-type="species" reg="biformis">biformis</tp:taxon-name-part></tp:taxon-name></italic>, female. Scale bar: 1 mm.</p></caption><graphic xmlns:xlink="http://www.w3.org/1999/xlink" xlink:href="zookeys-897-067-g001.jpg" position="float" orientation="portrait" xlink:type="simple" id="oo_362709.jpg"><uri content-type="original_file" xlink:type="simple">https://binary.pensoft.net/fig/362709</uri></graphic></fig><fig id="F2" position="float" orientation="portrait"><object-id xmlns:xlink="http://www.w3.org/1999/xlink" content-type="doi" xlink:type="simple">10.3897/zookeys.897.38529.figure2</object-id><object-id xmlns:xlink="http://www.w3.org/1999/xlink" content-type="arpha" xlink:type="simple">DDE07007-63B5-551F-9BC9-7615860D4F9B</object-id><label>Figure 2.</label><caption><p>Male genitalia. <italic><tp:taxon-name><tp:taxon-name-part taxon-name-part-type="genus" reg="Thiotricha">Thiotricha</tp:taxon-name-part> <tp:taxon-name-part taxon-name-part-type="species" reg="biformis">biformis</tp:taxon-name-part></tp:taxon-name></italic>. Scale bar: 0.4 mm.</p></caption><graphic xmlns:xlink="http://www.w3.org/1999/xlink" xlink:href="zookeys-897-067-g002.jpg" position="float" orientation="portrait" xlink:type="simple" id="oo_362710.jpg"><uri content-type="original_file" xlink:type="simple">https://binary.pensoft.net/fig/362710</uri></graphic></fig><fig id="F3" position="float" orientation="portrait"><object-id xmlns:xlink="http://www.w3.org/1999/xlink" content-type="doi" xlink:type="simple">10.3897/zookeys.897.38529.figure3</object-id><object-id xmlns:xlink="http://www.w3.org/1999/xlink" content-type="arpha" xlink:type="simple">AEF710D3-098B-5502-A79C-18DF1EF3C6C1</object-id><label>Figure 3.</label><caption><p>Female genitalia. <italic><tp:taxon-name><tp:taxon-name-part taxon-name-part-type="genus" reg="Thiotricha">Thiotricha</tp:taxon-name-part> <tp:taxon-name-part taxon-name-part-type="species" reg="angustella">angustella</tp:taxon-name-part></tp:taxon-name></italic> comb. nov. Scale bar: 0.4 mm.</p></caption><graphic xmlns:xlink="http://www.w3.org/1999/xlink" xlink:href="zookeys-897-067-g003.jpg" position="float" orientation="portrait" xlink:type="simple" id="oo_362711.jpg"><uri content-type="original_file" xlink:type="simple">https://binary.pensoft.net/fig/362711</uri></graphic></fig><fig id="F4" position="float" orientation="portrait"><object-id xmlns:xlink="http://www.w3.org/1999/xlink" content-type="doi" xlink:type="simple">10.3897/zookeys.897.38529.figure4</object-id><object-id xmlns:xlink="http://www.w3.org/1999/xlink" content-type="arpha" xlink:type="simple">68105525-B89A-502F-93F7-978E8DE4A0B4</object-id><label>Figure 4.</label><caption><p>Adults of <italic><tp:taxon-name><tp:taxon-name-part taxon-name-part-type="genus" reg="Thiotricha">Thiotricha</tp:taxon-name-part></tp:taxon-name></italic> spp. <bold>A</bold><italic><tp:taxon-name><tp:taxon-name-part taxon-name-part-type="genus" reg="Thiotricha">T.</tp:taxon-name-part> <tp:taxon-name-part taxon-name-part-type="species" reg="biformis">biformis</tp:taxon-name-part></tp:taxon-name></italic>, male <bold>B</bold> ditto, female <bold>C</bold><italic><tp:taxon-name><tp:taxon-name-part taxon-name-part-type="genus" reg="Thiotricha">T.</tp:taxon-name-part> <tp:taxon-name-part taxon-name-part-type="species" reg="angustella">angustella</tp:taxon-name-part></tp:taxon-name></italic> comb. nov., male <bold>D</bold> ditto, female <bold>E</bold><italic><tp:taxon-name><tp:taxon-name-part taxon-name-part-type="genus" reg="Thiotricha">T.</tp:taxon-name-part> <tp:taxon-name-part taxon-name-part-type="species" reg="venustalis">venustalis</tp:taxon-name-part></tp:taxon-name></italic> comb. nov., male <bold>F</bold> ditto, female <bold>G</bold><italic><tp:taxon-name><tp:taxon-name-part taxon-name-part-type="genus" reg="Thiotricha">T.</tp:taxon-name-part> <tp:taxon-name-part taxon-name-part-type="species" reg="chujaensis">chujaensis</tp:taxon-name-part></tp:taxon-name></italic> (Park, 2016) comb. nov., male <bold>H</bold> ditto, female. Scale bars: 2 mm.</p></caption><graphic xmlns:xlink="http://www.w3.org/1999/xlink" xlink:href="zookeys-897-067-g004.jpg" position="float" orientation="portrait" xlink:type="simple" id="oo_362712.jpg"><uri content-type="original_file" xlink:type="simple">https://binary.pensoft.net/fig/362712</uri></graphic></fig></tp:treatment-sec><tp:treatment-sec><!--Section generated to contain objects referenced in tp:taxon-treatment.--><fig id="F7" position="float" orientation="portrait"><object-id xmlns:xlink="http://www.w3.org/1999/xlink" content-type="doi" xlink:type="simple">10.3897/zookeys.897.38529.figure7</object-id><object-id xmlns:xlink="http://www.w3.org/1999/xlink" content-type="arpha" xlink:type="simple">9C828C6C-412D-59AD-8B35-5E12A43DEFD9</object-id><label>Figure 7.</label><caption><p>Wing venation of <italic><tp:taxon-name><tp:taxon-name-part taxon-name-part-type="genus" reg="Thiotricha">Thiotricha</tp:taxon-name-part></tp:taxon-name></italic> spp., male. <bold>A</bold><italic><tp:taxon-name><tp:taxon-name-part taxon-name-part-type="genus" reg="Thiotricha">T.</tp:taxon-name-part> <tp:taxon-name-part taxon-name-part-type="species" reg="biformis">biformis</tp:taxon-name-part></tp:taxon-name></italic><bold>B</bold><italic><tp:taxon-name><tp:taxon-name-part taxon-name-part-type="genus" reg="Thiotricha">T.</tp:taxon-name-part> <tp:taxon-name-part taxon-name-part-type="species" reg="angustella">angustella</tp:taxon-name-part></tp:taxon-name></italic> comb. nov. <bold>C</bold><italic><tp:taxon-name><tp:taxon-name-part taxon-name-part-type="genus" reg="Thiotricha">T.</tp:taxon-name-part> <tp:taxon-name-part taxon-name-part-type="species" reg="venustalis">venustalis</tp:taxon-name-part></tp:taxon-name></italic> comb. nov. <bold>D</bold><italic><tp:taxon-name><tp:taxon-name-part taxon-name-part-type="genus" reg="Thiotricha">T.</tp:taxon-name-part> <tp:taxon-name-part taxon-name-part-type="species" reg="chujaensis">chujaensis</tp:taxon-name-part></tp:taxon-name></italic> (Park, 2016) comb. nov. <bold>E</bold><italic><tp:taxon-name><tp:taxon-name-part taxon-name-part-type="genus" reg="Thiotricha">T.</tp:taxon-name-part> <tp:taxon-name-part taxon-name-part-type="species" reg="elaeocarpiella">elaeocarpiella</tp:taxon-name-part></tp:taxon-name></italic> sp. nov., paratype <bold>F</bold><italic><tp:taxon-name><tp:taxon-name-part taxon-name-part-type="genus" reg="Thiotricha">T.</tp:taxon-name-part> <tp:taxon-name-part taxon-name-part-type="species" reg="flavitermina">flavitermina</tp:taxon-name-part></tp:taxon-name></italic> sp. nov., paratype.</p></caption><graphic xmlns:xlink="http://www.w3.org/1999/xlink" xlink:href="zookeys-897-067-g007.jpg" position="float" orientation="portrait" xlink:type="simple" id="oo_362715.jpg"><uri content-type="original_file" xlink:type="simple">https://binary.pensoft.net/fig/362715</uri></graphic></fig><fig id="F8" position="float" orientation="portrait"><object-id xmlns:xlink="http://www.w3.org/1999/xlink" content-type="doi" xlink:type="simple">10.3897/zookeys.897.38529.figure8</object-id><object-id xmlns:xlink="http://www.w3.org/1999/xlink" content-type="arpha" xlink:type="simple">7C91C6DA-9223-585A-8E2C-061BE3BDA9B0</object-id><label>Figure 8.</label><caption><p>Male genitalia of <italic><tp:taxon-name><tp:taxon-name-part taxon-name-part-type="genus" reg="Thiotricha">Thiotricha</tp:taxon-name-part></tp:taxon-name></italic> spp. <bold>A, B</bold><italic><tp:taxon-name><tp:taxon-name-part taxon-name-part-type="genus" reg="Thiotricha">T.</tp:taxon-name-part> <tp:taxon-name-part taxon-name-part-type="species" reg="biformis">biformis</tp:taxon-name-part></tp:taxon-name></italic><bold>A</bold> male genitalia, gen. slide no. KM-143 <bold>B</bold> phallus <bold>C, D</bold><italic><tp:taxon-name><tp:taxon-name-part taxon-name-part-type="genus" reg="Thiotricha">T.</tp:taxon-name-part> <tp:taxon-name-part taxon-name-part-type="species" reg="angustella">angustella</tp:taxon-name-part></tp:taxon-name></italic> comb. nov. <bold>C</bold> male genitalia, gen. slide no. KM-106 <bold>D</bold> phallus <bold>E, F</bold><italic><tp:taxon-name><tp:taxon-name-part taxon-name-part-type="genus" reg="Thiotricha">T.</tp:taxon-name-part> <tp:taxon-name-part taxon-name-part-type="species" reg="venustalis">venustalis</tp:taxon-name-part></tp:taxon-name></italic> comb. nov. <bold>E</bold> male genitalia, gen. slide no. KM-1 <bold>F</bold> phallus <bold>G, H</bold><italic><tp:taxon-name><tp:taxon-name-part taxon-name-part-type="genus" reg="Thiotricha">T.</tp:taxon-name-part> <tp:taxon-name-part taxon-name-part-type="species" reg="chujaensis">chujaensis</tp:taxon-name-part></tp:taxon-name></italic> (Park, 2016) comb. nov. <bold>G</bold> male genitalia, gen. slide no. KM-43 <bold>H</bold> phallus <bold>I, J</bold><italic><tp:taxon-name><tp:taxon-name-part taxon-name-part-type="genus" reg="Thiotricha">T.</tp:taxon-name-part> <tp:taxon-name-part taxon-name-part-type="species" reg="elaeocarpiella">elaeocarpiella</tp:taxon-name-part></tp:taxon-name></italic> sp. nov., holotype <bold>I</bold> male genitalia, gen. slide no. KM-88 <bold>J</bold> phallus <bold>K, L</bold><italic><tp:taxon-name><tp:taxon-name-part taxon-name-part-type="genus" reg="Thiotricha">T.</tp:taxon-name-part> <tp:taxon-name-part taxon-name-part-type="species" reg="flavitermina">flavitermina</tp:taxon-name-part></tp:taxon-name></italic> sp. nov., holotype <bold>K</bold> male genitalia, gen. slide no. KM-100 <bold>L</bold> phallus. Scale bars: 0.4 mm (genitalia), 0.2 mm (phallus).</p></caption><graphic xmlns:xlink="http://www.w3.org/1999/xlink" xlink:href="zookeys-897-067-g008.jpg" position="float" orientation="portrait" xlink:type="simple" id="oo_362716.jpg"><uri content-type="original_file" xlink:type="simple">https://binary.pensoft.net/fig/362716</uri></graphic></fig><fig id="F9" position="float" orientation="portrait"><object-id xmlns:xlink="http://www.w3.org/1999/xlink" content-type="doi" xlink:type="simple">10.3897/zookeys.897.38529.figure9</object-id><object-id xmlns:xlink="http://www.w3.org/1999/xlink" content-type="arpha" xlink:type="simple">D94E8858-E987-58E9-BE64-87C4909632C6</object-id><label>Figure 9.</label><caption><p>Abdominal segments of <italic><tp:taxon-name><tp:taxon-name-part taxon-name-part-type="genus" reg="Thiotricha">Thiotricha</tp:taxon-name-part></tp:taxon-name></italic> spp. <bold>A</bold><italic><tp:taxon-name><tp:taxon-name-part taxon-name-part-type="genus" reg="Thiotricha">T.</tp:taxon-name-part> <tp:taxon-name-part taxon-name-part-type="species" reg="biformis">biformis</tp:taxon-name-part></tp:taxon-name></italic>. <bold>B</bold><italic><tp:taxon-name><tp:taxon-name-part taxon-name-part-type="genus" reg="Thiotricha">T.</tp:taxon-name-part> <tp:taxon-name-part taxon-name-part-type="species" reg="angustella">angustella</tp:taxon-name-part></tp:taxon-name></italic> comb. nov. <bold>C</bold><italic><tp:taxon-name><tp:taxon-name-part taxon-name-part-type="genus" reg="Thiotricha">T.</tp:taxon-name-part> <tp:taxon-name-part taxon-name-part-type="species" reg="venustalis">venustalis</tp:taxon-name-part></tp:taxon-name></italic> comb. nov. <bold>D</bold><italic><tp:taxon-name><tp:taxon-name-part taxon-name-part-type="genus" reg="Thiotricha">T.</tp:taxon-name-part> <tp:taxon-name-part taxon-name-part-type="species" reg="chujaensis">chujaensis</tp:taxon-name-part></tp:taxon-name></italic> (Park, 2016) comb. nov. <bold>E</bold><italic><tp:taxon-name><tp:taxon-name-part taxon-name-part-type="genus" reg="Thiotricha">T.</tp:taxon-name-part> <tp:taxon-name-part taxon-name-part-type="species" reg="elaeocarpiella">elaeocarpiella</tp:taxon-name-part></tp:taxon-name></italic> sp. nov., paratype <bold>F</bold><italic><tp:taxon-name><tp:taxon-name-part taxon-name-part-type="genus" reg="Thiotricha">T.</tp:taxon-name-part> <tp:taxon-name-part taxon-name-part-type="species" reg="flavitermina">flavitermina</tp:taxon-name-part></tp:taxon-name></italic> sp. nov. Scale bars: 1 mm.</p></caption><graphic xmlns:xlink="http://www.w3.org/1999/xlink" xlink:href="zookeys-897-067-g009.jpg" position="float" orientation="portrait" xlink:type="simple" id="oo_362717.jpg"><uri content-type="original_file" xlink:type="simple">https://binary.pensoft.net/fig/362717</uri></graphic></fig><fig id="F10" position="float" orientation="portrait"><object-id xmlns:xlink="http://www.w3.org/1999/xlink" content-type="doi" xlink:type="simple">10.3897/zookeys.897.38529.figure10</object-id><object-id xmlns:xlink="http://www.w3.org/1999/xlink" content-type="arpha" xlink:type="simple">3189835D-50FF-569D-A617-6BCA720C2D89</object-id><label>Figure 10.</label><caption><p>Female genitalia of <italic><tp:taxon-name><tp:taxon-name-part taxon-name-part-type="genus" reg="Thiotricha">Thiotricha</tp:taxon-name-part></tp:taxon-name></italic> spp. <bold>A</bold><italic><tp:taxon-name><tp:taxon-name-part taxon-name-part-type="genus" reg="Thiotricha">T.</tp:taxon-name-part> <tp:taxon-name-part taxon-name-part-type="species" reg="biformis">biformis</tp:taxon-name-part></tp:taxon-name></italic>, gen. slide no. KM-145 <bold>B</bold><italic><tp:taxon-name><tp:taxon-name-part taxon-name-part-type="genus" reg="Thiotricha">T.</tp:taxon-name-part> <tp:taxon-name-part taxon-name-part-type="species" reg="angustella">angustella</tp:taxon-name-part></tp:taxon-name></italic> comb. nov., with close up of signum, gen. slide no. KM-118 <bold>C</bold><italic><tp:taxon-name><tp:taxon-name-part taxon-name-part-type="genus" reg="Thiotricha">T.</tp:taxon-name-part> <tp:taxon-name-part taxon-name-part-type="species" reg="venustalis">venustalis</tp:taxon-name-part></tp:taxon-name></italic> comb. nov., gen. slide no. KM-52 <bold>D</bold><italic><tp:taxon-name><tp:taxon-name-part taxon-name-part-type="genus" reg="Thiotricha">T.</tp:taxon-name-part> <tp:taxon-name-part taxon-name-part-type="species" reg="chujaensis">chujaensis</tp:taxon-name-part></tp:taxon-name></italic> (Park, 2016) comb. nov. with close up of signum, gen. slide no. KM-128 <bold>E</bold><italic><tp:taxon-name><tp:taxon-name-part taxon-name-part-type="genus" reg="Thiotricha">T.</tp:taxon-name-part> <tp:taxon-name-part taxon-name-part-type="species" reg="elaeocarpiella">elaeocarpiella</tp:taxon-name-part></tp:taxon-name></italic> sp. nov. with close up of signum, paratype, gen. slide no. KM-132 <bold>F</bold><italic><tp:taxon-name><tp:taxon-name-part taxon-name-part-type="genus" reg="Thiotricha">T.</tp:taxon-name-part> <tp:taxon-name-part taxon-name-part-type="species" reg="flavitermina">flavitermina</tp:taxon-name-part></tp:taxon-name></italic> sp. nov. with close up of signum, paratype, gen. slide no. KM-55. Scale bars: 0.5 mm.</p></caption><graphic xmlns:xlink="http://www.w3.org/1999/xlink" xlink:href="zookeys-897-067-g010.jpg" position="float" orientation="portrait" xlink:type="simple" id="oo_362718.jpg"><uri content-type="original_file" xlink:type="simple">https://binary.pensoft.net/fig/362718</uri></graphic></fig></tp:treatment-sec><ref-list><ref id="B24"><mixed-citation xmlns:xlink="http://www.w3.org/1999/xlink" xlink:type="simple"><person-group><name name-style="western"><surname>Omelko</surname><given-names>MM</given-names></name></person-group> (<year>1999</year>) <article-title>Family <tp:taxon-name><tp:taxon-name-part taxon-name-part-type="family">Gelechiidae</tp:taxon-name-part></tp:taxon-name>.</article-title> In: <person-group><name name-style="western"><surname>Leleji</surname><given-names>AS</given-names></name><name name-style="western"><surname>Konomenko</surname><given-names>VS</given-names></name><name name-style="western"><surname>Krivoluzkaya</surname><given-names>GO</given-names></name><name name-style="western"><surname>Kupyanskaya</surname><given-names>AN</given-names></name><name name-style="western"><surname>Levanidov</surname><given-names>IM</given-names></name></person-group> (<role>Eds</role>) <issue-title>Trichoptera and Lepidoptera.</issue-title><source>Key to the Insects of Russian Far East 5(2)</source>, <fpage>102</fpage>–<lpage>194</lpage>. [In Russian]</mixed-citation></ref><ref id="B20"><mixed-citation xmlns:xlink="http://www.w3.org/1999/xlink" xlink:type="simple"><person-group><name name-style="western"><surname>Oku</surname><given-names>T</given-names></name></person-group> (<year>2003</year>) <source>Microlepidoptera of the Iwate Prefecture.</source><publisher-name>Transactions of the Iwate Entomological Society</publisher-name>, <publisher-loc>Suppl. 2</publisher-loc>, <size units="page">157 pp</size>. [In Japanese]</mixed-citation></ref><ref id="B35"><mixed-citation xmlns:xlink="http://www.w3.org/1999/xlink" xlink:type="simple"><person-group><name name-style="western"><surname>Ueda</surname><given-names>T</given-names></name></person-group> (<year>2013</year>) <article-title><tp:taxon-name><tp:taxon-name-part taxon-name-part-type="subfamily">Aristoteliinae</tp:taxon-name-part></tp:taxon-name>, <tp:taxon-name><tp:taxon-name-part taxon-name-part-type="family">Gelechiidae</tp:taxon-name-part></tp:taxon-name>.</article-title> In: <person-group><name name-style="western"><surname>Hirowatari</surname><given-names>T</given-names></name><name name-style="western"><surname>Nasu</surname><given-names>Y</given-names></name><name name-style="western"><surname>Sakamaki</surname><given-names>Y</given-names></name><name name-style="western"><surname>Kishida</surname><given-names>Y</given-names></name></person-group> (<role>Eds</role>) <issue-title>The standard of moths in Japan III.</issue-title><source>Gakken Education Publishing, Tokyo</source>, <fpage>293</fpage>–<lpage>298</lpage>. [In Japanese]</mixed-citation></ref><ref id="B31"><mixed-citation xmlns:xlink="http://www.w3.org/1999/xlink" xlink:type="simple"><person-group><name name-style="western"><surname>Sohn</surname><given-names>JC</given-names></name><name name-style="western"><surname>Regier</surname><given-names>JC</given-names></name><name name-style="western"><surname>Mitter</surname><given-names>C</given-names></name><name name-style="western"><surname>Adamski</surname><given-names>D</given-names></name><name name-style="western"><surname>Landry</surname><given-names>JF</given-names></name><name name-style="western"><surname>Heikkila</surname><given-names>M</given-names></name><name name-style="western"><surname>Park</surname><given-names>KT</given-names></name><name name-style="western"><surname>Harrison</surname><given-names>T</given-names></name><name name-style="western"><surname>Mitter</surname><given-names>KT</given-names></name><name name-style="western"><surname>Zwick</surname><given-names>A</given-names></name><name name-style="western"><surname>Kawahara</surname><given-names>AY</given-names></name><name name-style="western"><surname>Cho</surname><given-names>S</given-names></name><name name-style="western"><surname>Cummings</surname><given-names>MP</given-names></name><name name-style="western"><surname>Schmitz</surname><given-names>P</given-names></name></person-group> (<year>2015</year>) <article-title>Phylogeny and feeding trait evolution of the mega-diverse <tp:taxon-name><tp:taxon-name-part taxon-name-part-type="superfamily">Gelechioidea</tp:taxon-name-part></tp:taxon-name> (<tp:taxon-name><tp:taxon-name-part taxon-name-part-type="order">Lepidoptera</tp:taxon-name-part></tp:taxon-name>: Obtectomera): new insight from 19 nuclear genes.</article-title><source>Systematic Entomology</source><volume>41</volume>(<issue>1</issue>): <fpage>112</fpage>–<lpage>132</lpage>. <ext-link xlink:type="simple" ext-link-type="doi" xlink:href="10.1111/syen.12143">https://doi.org/10.1111/syen.12143</ext-link></mixed-citation></ref></ref-list></tp:taxon-treatment>
