# Supplementary material for: Taxonomic study of Thiotricha Meyrick (Lepidoptera, Gelechiidae) in Japan, with the description of two new species
Source: Zookeys. 2019 Dec 9;897:67–99. doi: 10.3897/zookeys.897.38529 (PMC6914723; doi:10.3897/zookeys.897.38529)
Supplement: XML Treatment for Thiotricha angustella [file zookeys.897.38529-treatment3.xml]

<!DOCTYPE tp:taxon-treatment
  PUBLIC "-//TaxonX//DTD Taxonomic Treatment Publishing DTD v0 20100105//EN" "tax-treatment-NSO.dtd">
<tp:taxon-treatment xmlns:tp="http://www.plazi.org/taxpub"><tp:treatment-meta><kwd-group><label>Taxon classification</label><kwd><named-content xmlns:xlink="http://www.w3.org/1999/xlink" content-type="kingdom">Animalia</named-content></kwd><kwd><named-content xmlns:xlink="http://www.w3.org/1999/xlink" content-type="order">Lepidoptera</named-content></kwd><kwd><named-content xmlns:xlink="http://www.w3.org/1999/xlink" content-type="family">Gelechiidae</named-content></kwd></kwd-group><mixed-citation publication-type="journal"><person-group><name><surname>Kyaw</surname><given-names>Khine Mon Mon</given-names></name><name><surname>Yagi</surname><given-names>Sadahisa</given-names></name><name><surname>Oku</surname><given-names>Jouhei</given-names></name><name><surname>Sakamaki</surname><given-names>Yositaka</given-names></name><name><surname>Hirowatari</surname><given-names>Toshiya</given-names></name></person-group><article-title>Taxonomic study of <italic><tp:taxon-name><tp:taxon-name-part taxon-name-part-type="genus" reg="Thiotricha">Thiotricha</tp:taxon-name-part></tp:taxon-name></italic> Meyrick (<tp:taxon-name><tp:taxon-name-part taxon-name-part-type="order">Lepidoptera</tp:taxon-name-part></tp:taxon-name>, <tp:taxon-name><tp:taxon-name-part taxon-name-part-type="family">Gelechiidae</tp:taxon-name-part></tp:taxon-name>) in Japan, with the description of two new species</article-title><source>Zookeys</source><day>09</day><month>12</month><year>2019</year><volume>897</volume><fpage>67</fpage><lpage>99</lpage><pub-id pub-id-type="doi">10.3897/zookeys.897.38529</pub-id></mixed-citation></tp:treatment-meta><tp:nomenclature><tp:taxon-name><object-id xmlns:xlink="http://www.w3.org/1999/xlink" content-type="arpha" xlink:type="simple">4383E1E7-B730-5F67-A5F5-93683DED7ACE</object-id>
            <tp:taxon-name-part taxon-name-part-type="genus" reg="Thiotricha">Thiotricha</tp:taxon-name-part>
            <tp:taxon-name-part taxon-name-part-type="species" reg="angustella">angustella</tp:taxon-name-part>
          </tp:taxon-name><tp:taxon-authority>(Omelko, 1984)</tp:taxon-authority><tp:taxon-status xmlns:xlink="http://www.w3.org/1999/xlink" xlink:type="simple">comb. nov.</tp:taxon-status><xref ref-type="fig" rid="F4">Figs 4C, D</xref><xref ref-type="fig" rid="F7">, 7B</xref><xref ref-type="fig" rid="F8">, 8C, D</xref><xref ref-type="fig" rid="F9">, 9B</xref><xref ref-type="fig" rid="F10">, 10B</xref><tp:nomenclature-citation-list><tp:nomenclature-citation><tp:taxon-name>
                <tp:taxon-name-part taxon-name-part-type="genus" reg="Cnaphostola">Cnaphostola</tp:taxon-name-part> <tp:taxon-name-part taxon-name-part-type="species" reg="angustella">angustella</tp:taxon-name-part></tp:taxon-name><comment>Omelko, 1984: 32; <xref ref-type="bibr" rid="B24">Omelko 1999</xref>: 183; <xref ref-type="bibr" rid="B20">Oku 2003</xref>: 65; Park and Ponomarenko 2007: 45; <xref ref-type="bibr" rid="B35">Ueda 2013</xref>: 298.</comment></tp:nomenclature-citation></tp:nomenclature-citation-list></tp:nomenclature><tp:treatment-sec sec-type="material" id="SECID0ELYAE"><title>Material examined.</title><p>Japan – <bold>Hokkaido</bold> [Hokkaido] • 1♀; Yamato, Erimo; 15 Jul. 2002; H. Kogi leg.; Host: <italic><tp:taxon-name><tp:taxon-name-part taxon-name-part-type="genus" reg="Quercus">Quercus</tp:taxon-name-part> <tp:taxon-name-part taxon-name-part-type="species" reg="dentata">dentata</tp:taxon-name-part></tp:taxon-name></italic>; <abbrev xmlns:xlink="http://www.w3.org/1999/xlink" xlink:title="T. Oku’s collection, Morioka" id="ABBRID0E5YAE" xlink:type="simple">TO</abbrev> • 1♂; same locality and collector; 19 Jul. 2003; Host: <italic><tp:taxon-name><tp:taxon-name-part taxon-name-part-type="genus" reg="Quercus">Quercus</tp:taxon-name-part> <tp:taxon-name-part taxon-name-part-type="species" reg="dentata">dentata</tp:taxon-name-part></tp:taxon-name></italic> • 1♂; Syoya, Erimo; 30 Jun. 2002; H. Kogi leg. • 1♂; Tomikawa, Monbetu; 21 Jul. 2004; H. Kogi leg.; Host: <italic><tp:taxon-name><tp:taxon-name-part taxon-name-part-type="genus" reg="Quercus">Quercus</tp:taxon-name-part> <tp:taxon-name-part taxon-name-part-type="species" reg="dentata">dentata</tp:taxon-name-part></tp:taxon-name></italic>; <abbrev xmlns:xlink="http://www.w3.org/1999/xlink" xlink:title="T. Oku’s collection, Morioka" id="ABBRID0EYZAE" xlink:type="simple">TO</abbrev> • 3♀♀; same locality and collector; 23–25 Jul. 2006; 6 vii 2007 • 2♀♀; Higasihayakita, Hayakita; 20 Jul. 2005; H. Kogi leg. • 1♂; Tiyosibetu, Hamamasu; 13 Jul. 2002; H. Kogi leg. • 1♂; Katsuranosawa, Atuta; 21 Jul. 2002; H. Kogi leg. • 1♂; Uenai, Tomakomai; 26 Jul. 2002; H. Kogi leg. – <bold>Honshu</bold> [Iwate] • 1♀; Iwayama, Morioka; 2 Jul. 2009; T. Oku leg.; Host: <italic><tp:taxon-name><tp:taxon-name-part taxon-name-part-type="genus" reg="Quercus">Quercus</tp:taxon-name-part> <tp:taxon-name-part taxon-name-part-type="species" reg="mongolica">mongolica</tp:taxon-name-part></tp:taxon-name></italic>; 13 Jul. 2009 em.; <abbrev xmlns:xlink="http://www.w3.org/1999/xlink" xlink:title="T. Oku’s collection, Morioka" id="ABBRID0EJ1AE" xlink:type="simple">TO</abbrev>. – <bold>Honshu</bold> [Nagano] • 1♀; Kojiro, Tenryu-mura; N. Hirano leg.; 5 Jul. 2008; gen. slide no. KM-118 • 1♂; same locality and collector; 28 Aug. 2009; gen slide no. KM-106. – <bold>Honshu</bold> [Aichi] • 1♂; Asahikogen, Asahi-cho; 7 Jul. 2001; T. Mano leg.; <named-content xmlns:xlink="http://www.w3.org/1999/xlink" content-type="dwc:institutional_code" xlink:type="simple">OPU</named-content>. – <bold>Honshu</bold> [Mie] • 1♂; Hijiki 250m, Ueno-city; 27 Jun. 1997; T. Mano leg.; gen. slide no. KM-1; <named-content xmlns:xlink="http://www.w3.org/1999/xlink" content-type="dwc:institutional_code" xlink:type="simple">OPU</named-content> • 1♂; Hudodani, Miyama-tyo; 30 Jun. 2001; T. Mano leg.; gen. slide no. KM-96; <named-content xmlns:xlink="http://www.w3.org/1999/xlink" content-type="dwc:institutional_code" xlink:type="simple">OPU</named-content>. – <bold>Honshu</bold> [Kyoto] • 1♂; Mt.Ponpon; 1 Jul. 2000; N. H. Ahn leg.; gen. slide no. KM-2; <named-content xmlns:xlink="http://www.w3.org/1999/xlink" content-type="dwc:institutional_code" xlink:type="simple">OPU</named-content>. – <bold>Honshu</bold> [Nara] • 1♀; Wasamatayama; 9–10 Aug. 1989; S. Moriuti leg.; gen. slide no. KM-51; <named-content xmlns:xlink="http://www.w3.org/1999/xlink" content-type="dwc:institutional_code" xlink:type="simple">OPU</named-content>.</p></tp:treatment-sec><tp:treatment-sec sec-type="diagnosis" id="SECID0E62AE"><title>Diagnosis.</title><p>The forewing is white with pale brown in the distal part, without an apical black spot. The anellus lobe of the male genitalia is a pear-shaped lobe basally, long, strongly sclerotized, and spine-like apically; the valva is narrow and elongate. The apophysis posterioris of the female genitalia is approx. two times of the length of papilla analis and approx. three times longer than the apophysis anterioris; the signum is long, narrow, and arch-shaped.</p></tp:treatment-sec><tp:treatment-sec sec-type="description" id="SECID0EE3AE"><title>Description.</title><p><bold>Male</bold> (Figs <xref ref-type="fig" rid="F4">4C</xref>, <xref ref-type="fig" rid="F7">7B</xref>). Forewing length 2.7–3.4 mm. Wing expanse 6.0–7.3 mm.</p><p><bold><italic>Head</italic></bold>: shiny creamy white with appressed scales. Antennae filiform, basal segment elongate without pecten and creamy white; flagellum creamy white on dorsal surface before middle, then grayish brown beyond, with extraordinarily long and fine cilia on its ventral surface. Labial palpus white, long, and recurved; first segment shortest, creamy white suffused with brown scales on outer surface; second segment thickened, up to 2.5 times the length of the first and white; third segment nearly as long as second, creamy white evenly on both surfaces, apex sharply acute.</p><p><bold><italic>Thorax</italic></bold>: creamy white. Tegula shiny, creamy white dorsally, ornamented with bronze-brown scales along anterior margin.</p><p><bold><italic>Legs</italic></bold>: white; forefemur, tibia, and tarsus suffused inwardly with brown; hind tibia creamy white, with a row of long, stiff, stout white bristles at approx. the midpoint anteriorly, with dark brown bristles at ca. 1/4 posteriorly on dorsal surface, with white bristles ventrally.</p><p><bold><italic>Forewing</italic></bold>: eleven veins, R<sub>4</sub> + M<sub>1</sub> stalked, R<sub>5</sub> absent, anal vein furcate (Fig. <xref ref-type="fig" rid="F7">7B</xref>). Forewing ground color shiny creamy white, somewhat rounded and pointed apically, with a brownish hue apically 1/5 of the way beyond costal margin; cilia well-fringed, brown from costal area before apex and brownish white along outer margin to inner base of wing.</p><p><bold><italic>Hindwing</italic></bold>: narrower than forewing, white to whitish brown; cilia well-fringed, white to brownish white; apex produced conspicuously.</p><p><bold><italic>Male genitalia</italic></bold>: (Figs <xref ref-type="fig" rid="F8">8C, D</xref>, <xref ref-type="fig" rid="F9">9B</xref>) eighth abdominal sternite triangular, long, slightly broadened at base, and then tapered toward posterior with a blunt tip. Uncus swollen, like a small tubercle, short and fine hairs on its top. Gnathos short and stout, its posterior margin closer to base with a hump-like outgrowth; closer to top, somewhat expanded, with a blunt tip. Tegumen much longer than uncus, with dense hairs at approx. the midpoint of its length on dorsal surface. Anellus lobe quite long and pear-shaped basally, bearing a rather long and strongly sclerotized spine-like process at apex, slightly acute and curved inward. Valva elongate, slender, slightly expanded basally, narrow to 3/4 of its length, moderately dilated, and lobate with fine, dense hairs on its inner surface apically, moderately curved inwardly, exceeded apex of tegumen. Vinculum narrow, bearing a few rather long spines on median process of vinculum. Saccus broad basally and U-shaped. Phallus long, small, and spherical at base, and extended distally.</p><p><bold>Female</bold> (Fig. <xref ref-type="fig" rid="F4">4D</xref>). Forewing length 3.2–3.4 mm. Wing expanse 7.1–7.5 mm. Similar to male.</p><p><bold><italic>Female genitalia</italic></bold>: (Fig. <xref ref-type="fig" rid="F10">10B</xref>) papillae anales nearly half the length of the apophysis posterioris, with two lobes and long and short fine setae on its entire surface. Apophysis posterioris as much as three times the length of apophysis anterioris. Ostium opening near posterior margin of 8<sup>th</sup> sternite. Ductus bursae narrow, nearly equal in length to corpus bursae and moderately sclerotized. Ductus seminalis arising from the posterior third of ductus bursae. Corpus bursae oblong; signum long and a narrow arch shaped at left side wall of posterior end.</p></tp:treatment-sec><tp:treatment-sec sec-type="distribution" id="SECID0EF6AE"><title>Distribution.</title><p>Japan (Hokkaido, Honshu), Russia, Korea.</p></tp:treatment-sec><tp:treatment-sec sec-type="host" id="SECID0EK6AE"><title>Host plant.</title><p><italic><tp:taxon-name><tp:taxon-name-part taxon-name-part-type="genus" reg="Quercus">Quercus</tp:taxon-name-part> <tp:taxon-name-part taxon-name-part-type="species" reg="dentata">dentata</tp:taxon-name-part></tp:taxon-name></italic> (<xref ref-type="bibr" rid="B13">Kogi 2008</xref>), <italic><tp:taxon-name><tp:taxon-name-part taxon-name-part-type="genus" reg="Quercus">Q.</tp:taxon-name-part> <tp:taxon-name-part taxon-name-part-type="species" reg="mongolica">mongolica</tp:taxon-name-part></tp:taxon-name></italic> (<tp:taxon-name><tp:taxon-name-part taxon-name-part-type="family">Fagaceae</tp:taxon-name-part></tp:taxon-name>) (new host record).</p></tp:treatment-sec><tp:treatment-sec sec-type="biology" id="SECID0EQAAG"><title>Biology.</title><p><xref ref-type="bibr" rid="B13">Kogi (2008)</xref> reported that the larvae of <italic><tp:taxon-name><tp:taxon-name-part taxon-name-part-type="genus" reg="Thiotricha">T.</tp:taxon-name-part> <tp:taxon-name-part taxon-name-part-type="species" reg="angustella">angustella</tp:taxon-name-part></tp:taxon-name></italic> occur in August until the following June and make a portable case with fragments of a host plant leaf. The mature larvae use a larger piece of leaf like a hat. Dr. T. Oku collected a case from <italic><tp:taxon-name><tp:taxon-name-part taxon-name-part-type="genus" reg="Quercus">Q.</tp:taxon-name-part> <tp:taxon-name-part taxon-name-part-type="species" reg="mongolica">mongolica</tp:taxon-name-part></tp:taxon-name></italic> in Iwate Prefecture in July.</p></tp:treatment-sec><tp:treatment-sec><!--Section generated to contain objects referenced in tp:taxon-treatment.--><fig id="F4" position="float" orientation="portrait"><object-id xmlns:xlink="http://www.w3.org/1999/xlink" content-type="doi" xlink:type="simple">10.3897/zookeys.897.38529.figure4</object-id><object-id xmlns:xlink="http://www.w3.org/1999/xlink" content-type="arpha" xlink:type="simple">68105525-B89A-502F-93F7-978E8DE4A0B4</object-id><label>Figure 4.</label><caption><p>Adults of <italic><tp:taxon-name><tp:taxon-name-part taxon-name-part-type="genus" reg="Thiotricha">Thiotricha</tp:taxon-name-part></tp:taxon-name></italic> spp. <bold>A</bold><italic><tp:taxon-name><tp:taxon-name-part taxon-name-part-type="genus" reg="Thiotricha">T.</tp:taxon-name-part> <tp:taxon-name-part taxon-name-part-type="species" reg="biformis">biformis</tp:taxon-name-part></tp:taxon-name></italic>, male <bold>B</bold> ditto, female <bold>C</bold><italic><tp:taxon-name><tp:taxon-name-part taxon-name-part-type="genus" reg="Thiotricha">T.</tp:taxon-name-part> <tp:taxon-name-part taxon-name-part-type="species" reg="angustella">angustella</tp:taxon-name-part></tp:taxon-name></italic> comb. nov., male <bold>D</bold> ditto, female <bold>E</bold><italic><tp:taxon-name><tp:taxon-name-part taxon-name-part-type="genus" reg="Thiotricha">T.</tp:taxon-name-part> <tp:taxon-name-part taxon-name-part-type="species" reg="venustalis">venustalis</tp:taxon-name-part></tp:taxon-name></italic> comb. nov., male <bold>F</bold> ditto, female <bold>G</bold><italic><tp:taxon-name><tp:taxon-name-part taxon-name-part-type="genus" reg="Thiotricha">T.</tp:taxon-name-part> <tp:taxon-name-part taxon-name-part-type="species" reg="chujaensis">chujaensis</tp:taxon-name-part></tp:taxon-name></italic> (Park, 2016) comb. nov., male <bold>H</bold> ditto, female. Scale bars: 2 mm.</p></caption><graphic xmlns:xlink="http://www.w3.org/1999/xlink" xlink:href="zookeys-897-067-g004.jpg" position="float" orientation="portrait" xlink:type="simple" id="oo_362712.jpg"><uri content-type="original_file" xlink:type="simple">https://binary.pensoft.net/fig/362712</uri></graphic></fig><fig id="F7" position="float" orientation="portrait"><object-id xmlns:xlink="http://www.w3.org/1999/xlink" content-type="doi" xlink:type="simple">10.3897/zookeys.897.38529.figure7</object-id><object-id xmlns:xlink="http://www.w3.org/1999/xlink" content-type="arpha" xlink:type="simple">9C828C6C-412D-59AD-8B35-5E12A43DEFD9</object-id><label>Figure 7.</label><caption><p>Wing venation of <italic><tp:taxon-name><tp:taxon-name-part taxon-name-part-type="genus" reg="Thiotricha">Thiotricha</tp:taxon-name-part></tp:taxon-name></italic> spp., male. <bold>A</bold><italic><tp:taxon-name><tp:taxon-name-part taxon-name-part-type="genus" reg="Thiotricha">T.</tp:taxon-name-part> <tp:taxon-name-part taxon-name-part-type="species" reg="biformis">biformis</tp:taxon-name-part></tp:taxon-name></italic><bold>B</bold><italic><tp:taxon-name><tp:taxon-name-part taxon-name-part-type="genus" reg="Thiotricha">T.</tp:taxon-name-part> <tp:taxon-name-part taxon-name-part-type="species" reg="angustella">angustella</tp:taxon-name-part></tp:taxon-name></italic> comb. nov. <bold>C</bold><italic><tp:taxon-name><tp:taxon-name-part taxon-name-part-type="genus" reg="Thiotricha">T.</tp:taxon-name-part> <tp:taxon-name-part taxon-name-part-type="species" reg="venustalis">venustalis</tp:taxon-name-part></tp:taxon-name></italic> comb. nov. <bold>D</bold><italic><tp:taxon-name><tp:taxon-name-part taxon-name-part-type="genus" reg="Thiotricha">T.</tp:taxon-name-part> <tp:taxon-name-part taxon-name-part-type="species" reg="chujaensis">chujaensis</tp:taxon-name-part></tp:taxon-name></italic> (Park, 2016) comb. nov. <bold>E</bold><italic><tp:taxon-name><tp:taxon-name-part taxon-name-part-type="genus" reg="Thiotricha">T.</tp:taxon-name-part> <tp:taxon-name-part taxon-name-part-type="species" reg="elaeocarpiella">elaeocarpiella</tp:taxon-name-part></tp:taxon-name></italic> sp. nov., paratype <bold>F</bold><italic><tp:taxon-name><tp:taxon-name-part taxon-name-part-type="genus" reg="Thiotricha">T.</tp:taxon-name-part> <tp:taxon-name-part taxon-name-part-type="species" reg="flavitermina">flavitermina</tp:taxon-name-part></tp:taxon-name></italic> sp. nov., paratype.</p></caption><graphic xmlns:xlink="http://www.w3.org/1999/xlink" xlink:href="zookeys-897-067-g007.jpg" position="float" orientation="portrait" xlink:type="simple" id="oo_362715.jpg"><uri content-type="original_file" xlink:type="simple">https://binary.pensoft.net/fig/362715</uri></graphic></fig><fig id="F8" position="float" orientation="portrait"><object-id xmlns:xlink="http://www.w3.org/1999/xlink" content-type="doi" xlink:type="simple">10.3897/zookeys.897.38529.figure8</object-id><object-id xmlns:xlink="http://www.w3.org/1999/xlink" content-type="arpha" xlink:type="simple">7C91C6DA-9223-585A-8E2C-061BE3BDA9B0</object-id><label>Figure 8.</label><caption><p>Male genitalia of <italic><tp:taxon-name><tp:taxon-name-part taxon-name-part-type="genus" reg="Thiotricha">Thiotricha</tp:taxon-name-part></tp:taxon-name></italic> spp. <bold>A, B</bold><italic><tp:taxon-name><tp:taxon-name-part taxon-name-part-type="genus" reg="Thiotricha">T.</tp:taxon-name-part> <tp:taxon-name-part taxon-name-part-type="species" reg="biformis">biformis</tp:taxon-name-part></tp:taxon-name></italic><bold>A</bold> male genitalia, gen. slide no. KM-143 <bold>B</bold> phallus <bold>C, D</bold><italic><tp:taxon-name><tp:taxon-name-part taxon-name-part-type="genus" reg="Thiotricha">T.</tp:taxon-name-part> <tp:taxon-name-part taxon-name-part-type="species" reg="angustella">angustella</tp:taxon-name-part></tp:taxon-name></italic> comb. nov. <bold>C</bold> male genitalia, gen. slide no. KM-106 <bold>D</bold> phallus <bold>E, F</bold><italic><tp:taxon-name><tp:taxon-name-part taxon-name-part-type="genus" reg="Thiotricha">T.</tp:taxon-name-part> <tp:taxon-name-part taxon-name-part-type="species" reg="venustalis">venustalis</tp:taxon-name-part></tp:taxon-name></italic> comb. nov. <bold>E</bold> male genitalia, gen. slide no. KM-1 <bold>F</bold> phallus <bold>G, H</bold><italic><tp:taxon-name><tp:taxon-name-part taxon-name-part-type="genus" reg="Thiotricha">T.</tp:taxon-name-part> <tp:taxon-name-part taxon-name-part-type="species" reg="chujaensis">chujaensis</tp:taxon-name-part></tp:taxon-name></italic> (Park, 2016) comb. nov. <bold>G</bold> male genitalia, gen. slide no. KM-43 <bold>H</bold> phallus <bold>I, J</bold><italic><tp:taxon-name><tp:taxon-name-part taxon-name-part-type="genus" reg="Thiotricha">T.</tp:taxon-name-part> <tp:taxon-name-part taxon-name-part-type="species" reg="elaeocarpiella">elaeocarpiella</tp:taxon-name-part></tp:taxon-name></italic> sp. nov., holotype <bold>I</bold> male genitalia, gen. slide no. KM-88 <bold>J</bold> phallus <bold>K, L</bold><italic><tp:taxon-name><tp:taxon-name-part taxon-name-part-type="genus" reg="Thiotricha">T.</tp:taxon-name-part> <tp:taxon-name-part taxon-name-part-type="species" reg="flavitermina">flavitermina</tp:taxon-name-part></tp:taxon-name></italic> sp. nov., holotype <bold>K</bold> male genitalia, gen. slide no. KM-100 <bold>L</bold> phallus. Scale bars: 0.4 mm (genitalia), 0.2 mm (phallus).</p></caption><graphic xmlns:xlink="http://www.w3.org/1999/xlink" xlink:href="zookeys-897-067-g008.jpg" position="float" orientation="portrait" xlink:type="simple" id="oo_362716.jpg"><uri content-type="original_file" xlink:type="simple">https://binary.pensoft.net/fig/362716</uri></graphic></fig><fig id="F9" position="float" orientation="portrait"><object-id xmlns:xlink="http://www.w3.org/1999/xlink" content-type="doi" xlink:type="simple">10.3897/zookeys.897.38529.figure9</object-id><object-id xmlns:xlink="http://www.w3.org/1999/xlink" content-type="arpha" xlink:type="simple">D94E8858-E987-58E9-BE64-87C4909632C6</object-id><label>Figure 9.</label><caption><p>Abdominal segments of <italic><tp:taxon-name><tp:taxon-name-part taxon-name-part-type="genus" reg="Thiotricha">Thiotricha</tp:taxon-name-part></tp:taxon-name></italic> spp. <bold>A</bold><italic><tp:taxon-name><tp:taxon-name-part taxon-name-part-type="genus" reg="Thiotricha">T.</tp:taxon-name-part> <tp:taxon-name-part taxon-name-part-type="species" reg="biformis">biformis</tp:taxon-name-part></tp:taxon-name></italic>. <bold>B</bold><italic><tp:taxon-name><tp:taxon-name-part taxon-name-part-type="genus" reg="Thiotricha">T.</tp:taxon-name-part> <tp:taxon-name-part taxon-name-part-type="species" reg="angustella">angustella</tp:taxon-name-part></tp:taxon-name></italic> comb. nov. <bold>C</bold><italic><tp:taxon-name><tp:taxon-name-part taxon-name-part-type="genus" reg="Thiotricha">T.</tp:taxon-name-part> <tp:taxon-name-part taxon-name-part-type="species" reg="venustalis">venustalis</tp:taxon-name-part></tp:taxon-name></italic> comb. nov. <bold>D</bold><italic><tp:taxon-name><tp:taxon-name-part taxon-name-part-type="genus" reg="Thiotricha">T.</tp:taxon-name-part> <tp:taxon-name-part taxon-name-part-type="species" reg="chujaensis">chujaensis</tp:taxon-name-part></tp:taxon-name></italic> (Park, 2016) comb. nov. <bold>E</bold><italic><tp:taxon-name><tp:taxon-name-part taxon-name-part-type="genus" reg="Thiotricha">T.</tp:taxon-name-part> <tp:taxon-name-part taxon-name-part-type="species" reg="elaeocarpiella">elaeocarpiella</tp:taxon-name-part></tp:taxon-name></italic> sp. nov., paratype <bold>F</bold><italic><tp:taxon-name><tp:taxon-name-part taxon-name-part-type="genus" reg="Thiotricha">T.</tp:taxon-name-part> <tp:taxon-name-part taxon-name-part-type="species" reg="flavitermina">flavitermina</tp:taxon-name-part></tp:taxon-name></italic> sp. nov. Scale bars: 1 mm.</p></caption><graphic xmlns:xlink="http://www.w3.org/1999/xlink" xlink:href="zookeys-897-067-g009.jpg" position="float" orientation="portrait" xlink:type="simple" id="oo_362717.jpg"><uri content-type="original_file" xlink:type="simple">https://binary.pensoft.net/fig/362717</uri></graphic></fig><fig id="F10" position="float" orientation="portrait"><object-id xmlns:xlink="http://www.w3.org/1999/xlink" content-type="doi" xlink:type="simple">10.3897/zookeys.897.38529.figure10</object-id><object-id xmlns:xlink="http://www.w3.org/1999/xlink" content-type="arpha" xlink:type="simple">3189835D-50FF-569D-A617-6BCA720C2D89</object-id><label>Figure 10.</label><caption><p>Female genitalia of <italic><tp:taxon-name><tp:taxon-name-part taxon-name-part-type="genus" reg="Thiotricha">Thiotricha</tp:taxon-name-part></tp:taxon-name></italic> spp. <bold>A</bold><italic><tp:taxon-name><tp:taxon-name-part taxon-name-part-type="genus" reg="Thiotricha">T.</tp:taxon-name-part> <tp:taxon-name-part taxon-name-part-type="species" reg="biformis">biformis</tp:taxon-name-part></tp:taxon-name></italic>, gen. slide no. KM-145 <bold>B</bold><italic><tp:taxon-name><tp:taxon-name-part taxon-name-part-type="genus" reg="Thiotricha">T.</tp:taxon-name-part> <tp:taxon-name-part taxon-name-part-type="species" reg="angustella">angustella</tp:taxon-name-part></tp:taxon-name></italic> comb. nov., with close up of signum, gen. slide no. KM-118 <bold>C</bold><italic><tp:taxon-name><tp:taxon-name-part taxon-name-part-type="genus" reg="Thiotricha">T.</tp:taxon-name-part> <tp:taxon-name-part taxon-name-part-type="species" reg="venustalis">venustalis</tp:taxon-name-part></tp:taxon-name></italic> comb. nov., gen. slide no. KM-52 <bold>D</bold><italic><tp:taxon-name><tp:taxon-name-part taxon-name-part-type="genus" reg="Thiotricha">T.</tp:taxon-name-part> <tp:taxon-name-part taxon-name-part-type="species" reg="chujaensis">chujaensis</tp:taxon-name-part></tp:taxon-name></italic> (Park, 2016) comb. nov. with close up of signum, gen. slide no. KM-128 <bold>E</bold><italic><tp:taxon-name><tp:taxon-name-part taxon-name-part-type="genus" reg="Thiotricha">T.</tp:taxon-name-part> <tp:taxon-name-part taxon-name-part-type="species" reg="elaeocarpiella">elaeocarpiella</tp:taxon-name-part></tp:taxon-name></italic> sp. nov. with close up of signum, paratype, gen. slide no. KM-132 <bold>F</bold><italic><tp:taxon-name><tp:taxon-name-part taxon-name-part-type="genus" reg="Thiotricha">T.</tp:taxon-name-part> <tp:taxon-name-part taxon-name-part-type="species" reg="flavitermina">flavitermina</tp:taxon-name-part></tp:taxon-name></italic> sp. nov. with close up of signum, paratype, gen. slide no. KM-55. Scale bars: 0.5 mm.</p></caption><graphic xmlns:xlink="http://www.w3.org/1999/xlink" xlink:href="zookeys-897-067-g010.jpg" position="float" orientation="portrait" xlink:type="simple" id="oo_362718.jpg"><uri content-type="original_file" xlink:type="simple">https://binary.pensoft.net/fig/362718</uri></graphic></fig></tp:treatment-sec><ref-list><ref id="B24"><mixed-citation xmlns:xlink="http://www.w3.org/1999/xlink" xlink:type="simple"><person-group><name name-style="western"><surname>Omelko</surname><given-names>MM</given-names></name></person-group> (<year>1999</year>) <article-title>Family <tp:taxon-name><tp:taxon-name-part taxon-name-part-type="family">Gelechiidae</tp:taxon-name-part></tp:taxon-name>.</article-title> In: <person-group><name name-style="western"><surname>Leleji</surname><given-names>AS</given-names></name><name name-style="western"><surname>Konomenko</surname><given-names>VS</given-names></name><name name-style="western"><surname>Krivoluzkaya</surname><given-names>GO</given-names></name><name name-style="western"><surname>Kupyanskaya</surname><given-names>AN</given-names></name><name name-style="western"><surname>Levanidov</surname><given-names>IM</given-names></name></person-group> (<role>Eds</role>) <issue-title>Trichoptera and Lepidoptera.</issue-title><source>Key to the Insects of Russian Far East 5(2)</source>, <fpage>102</fpage>–<lpage>194</lpage>. [In Russian]</mixed-citation></ref><ref id="B20"><mixed-citation xmlns:xlink="http://www.w3.org/1999/xlink" xlink:type="simple"><person-group><name name-style="western"><surname>Oku</surname><given-names>T</given-names></name></person-group> (<year>2003</year>) <source>Microlepidoptera of the Iwate Prefecture.</source><publisher-name>Transactions of the Iwate Entomological Society</publisher-name>, <publisher-loc>Suppl. 2</publisher-loc>, <size units="page">157 pp</size>. [In Japanese]</mixed-citation></ref><ref id="B35"><mixed-citation xmlns:xlink="http://www.w3.org/1999/xlink" xlink:type="simple"><person-group><name name-style="western"><surname>Ueda</surname><given-names>T</given-names></name></person-group> (<year>2013</year>) <article-title><tp:taxon-name><tp:taxon-name-part taxon-name-part-type="subfamily">Aristoteliinae</tp:taxon-name-part></tp:taxon-name>, <tp:taxon-name><tp:taxon-name-part taxon-name-part-type="family">Gelechiidae</tp:taxon-name-part></tp:taxon-name>.</article-title> In: <person-group><name name-style="western"><surname>Hirowatari</surname><given-names>T</given-names></name><name name-style="western"><surname>Nasu</surname><given-names>Y</given-names></name><name name-style="western"><surname>Sakamaki</surname><given-names>Y</given-names></name><name name-style="western"><surname>Kishida</surname><given-names>Y</given-names></name></person-group> (<role>Eds</role>) <issue-title>The standard of moths in Japan III.</issue-title><source>Gakken Education Publishing, Tokyo</source>, <fpage>293</fpage>–<lpage>298</lpage>. [In Japanese]</mixed-citation></ref><ref id="B13"><mixed-citation xmlns:xlink="http://www.w3.org/1999/xlink" xlink:type="simple"><person-group><name name-style="western"><surname>Kogi</surname><given-names>H</given-names></name></person-group> (<year>2008</year>) Moths feeding on <italic><tp:taxon-name><tp:taxon-name-part taxon-name-part-type="genus">Quercus</tp:taxon-name-part> <tp:taxon-name-part taxon-name-part-type="species">dentata</tp:taxon-name-part></tp:taxon-name></italic> as larvae in Hokkaido 21. Japan Heterocerists’ Journal (250): 457–459. [In Japanese]</mixed-citation></ref></ref-list></tp:taxon-treatment>
