# Supplementary material for: Taxonomic study of Thiotricha Meyrick (Lepidoptera, Gelechiidae) in Japan, with the description of two new species
Source: Zookeys. 2019 Dec 9;897:67–99. doi: 10.3897/zookeys.897.38529 (PMC6914723; doi:10.3897/zookeys.897.38529)
Supplement: XML Treatment for Thiotricha venustalis [file zookeys.897.38529-treatment4.xml]

<!DOCTYPE tp:taxon-treatment
  PUBLIC "-//TaxonX//DTD Taxonomic Treatment Publishing DTD v0 20100105//EN" "tax-treatment-NSO.dtd">
<tp:taxon-treatment xmlns:tp="http://www.plazi.org/taxpub"><tp:treatment-meta><kwd-group><label>Taxon classification</label><kwd><named-content xmlns:xlink="http://www.w3.org/1999/xlink" content-type="kingdom">Animalia</named-content></kwd><kwd><named-content xmlns:xlink="http://www.w3.org/1999/xlink" content-type="order">Lepidoptera</named-content></kwd><kwd><named-content xmlns:xlink="http://www.w3.org/1999/xlink" content-type="family">Gelechiidae</named-content></kwd></kwd-group><mixed-citation publication-type="journal"><person-group><name><surname>Kyaw</surname><given-names>Khine Mon Mon</given-names></name><name><surname>Yagi</surname><given-names>Sadahisa</given-names></name><name><surname>Oku</surname><given-names>Jouhei</given-names></name><name><surname>Sakamaki</surname><given-names>Yositaka</given-names></name><name><surname>Hirowatari</surname><given-names>Toshiya</given-names></name></person-group><article-title>Taxonomic study of <italic><tp:taxon-name><tp:taxon-name-part taxon-name-part-type="genus" reg="Thiotricha">Thiotricha</tp:taxon-name-part></tp:taxon-name></italic> Meyrick (<tp:taxon-name><tp:taxon-name-part taxon-name-part-type="order">Lepidoptera</tp:taxon-name-part></tp:taxon-name>, <tp:taxon-name><tp:taxon-name-part taxon-name-part-type="family">Gelechiidae</tp:taxon-name-part></tp:taxon-name>) in Japan, with the description of two new species</article-title><source>Zookeys</source><day>09</day><month>12</month><year>2019</year><volume>897</volume><fpage>67</fpage><lpage>99</lpage><pub-id pub-id-type="doi">10.3897/zookeys.897.38529</pub-id></mixed-citation></tp:treatment-meta><tp:nomenclature><tp:taxon-name><object-id xmlns:xlink="http://www.w3.org/1999/xlink" content-type="arpha" xlink:type="simple">C33C34F7-B368-55CA-93AB-379B67EF3C27</object-id>
            <tp:taxon-name-part taxon-name-part-type="genus" reg="Thiotricha">Thiotricha</tp:taxon-name-part>
            <tp:taxon-name-part taxon-name-part-type="species" reg="venustalis">venustalis</tp:taxon-name-part>
          </tp:taxon-name><tp:taxon-authority>(Omelko, 1984)</tp:taxon-authority><tp:taxon-status xmlns:xlink="http://www.w3.org/1999/xlink" xlink:type="simple">comb. nov.</tp:taxon-status><xref ref-type="fig" rid="F4">Figs 4E, F</xref><xref ref-type="fig" rid="F7">, 7C</xref><xref ref-type="fig" rid="F8">, 8E, F</xref><xref ref-type="fig" rid="F9">, 9C</xref><xref ref-type="fig" rid="F10">, 10C</xref><tp:nomenclature-citation-list><tp:nomenclature-citation><tp:taxon-name>
                <tp:taxon-name-part taxon-name-part-type="genus" reg="Cnaphostola">Cnaphostola</tp:taxon-name-part> <tp:taxon-name-part taxon-name-part-type="species" reg="venustalis">venustalis</tp:taxon-name-part></tp:taxon-name><comment>Omelko, 1984: 32; <xref ref-type="bibr" rid="B20">Oku 2003</xref>: 65; Park and Ponomarenko 2007: 45; <xref ref-type="bibr" rid="B35">Ueda 2013</xref>: 298.</comment></tp:nomenclature-citation></tp:nomenclature-citation-list></tp:nomenclature><tp:treatment-sec sec-type="material" id="SECID0E6DAG"><title>Material examined.</title><p>Japan – <bold>Hokkaido</bold> [Hokkaido] • 2♂♂; Katsuranosawa, Uryu-cho, Uryu-gun; 20 Jul. 2018; S. Yagi leg. • 1♂, 1♀; Tomuraushi, Shintoku town; 20 Aug. 2000; H. Kogi leg.; gen. slide no. KM-148 (♂) • 2♂♂; Tokachigaoka, Otofuke-cho; 13 Jul. 2000; T. Hirowatari; N.H. Ahn; Y. Miyamoto; H. Okamoto; K. Yamada leg.; gen. slide no. KM-4, 47; <named-content xmlns:xlink="http://www.w3.org/1999/xlink" content-type="dwc:institutional_code" xlink:type="simple">OPU</named-content> • 1♀; Fukuyama, Hobetu Town; 12 Jul. 2005; H. Kogi leg. • 1♀; Siratukari, Atuta; 21 Apr. 2003 em.; H. Kogi leg. • 1♀; Sibi Isikari; 5 Jul. 2016; H. Kogi leg. • 1♂, same locality, 8 Jul. 2007, H.Kogi; 1♂; Ishikari-hama, Ishikari-shi; 18 Jul. 2018; S. Tomura leg. • 3♂♂,1♀; Oyafunebochi, Oyafune-cho, Ishikari; 18 Jul. 2018; S. Yagi leg. • 1♂; Sinkoh, Isikari; 15 Jun. 2003 em.; Host: <italic><tp:taxon-name><tp:taxon-name-part taxon-name-part-type="genus" reg="Quercus">Quercus</tp:taxon-name-part> <tp:taxon-name-part taxon-name-part-type="species" reg="dentata">dentata</tp:taxon-name-part></tp:taxon-name></italic>; H. Kogi leg.; gen. slide no. KM-142 • 1♀; same locality and collector; 25 Jul. 2005 em; Host: <italic><tp:taxon-name><tp:taxon-name-part taxon-name-part-type="genus" reg="Quercus">Quercus</tp:taxon-name-part> <tp:taxon-name-part taxon-name-part-type="species" reg="crispula">crispula</tp:taxon-name-part></tp:taxon-name></italic>; H. Kogi leg. • 1♂; Moiwa, Tomari; 24 Jul. 2006; H. Kogi leg.; gen. slide no. KM-141 • 1♀; Asari-pass, Otaru; 22 Jul. 2002; H. Kogi leg. • 1♀; Tomakomai shi, Kashiwabara; 21 Jul. 2018; S. Tomura leg. – <bold>Honshu</bold> [Iwate] • 1♂; Dogamori, Morioka; 13 Jul. 1994; N. Doi leg.; <abbrev xmlns:xlink="http://www.w3.org/1999/xlink" xlink:title="T. Oku’s collection, Morioka" id="ABBRID0EHFAG" xlink:type="simple">TO</abbrev>. – <bold>Honshu</bold> [Chiba] • 1♂; Otake, Narita-shi; 18 Jun. 2016; O. Saito leg. – <bold>Honshu</bold> [Gifu] • 1♀; Oniiwa-onsen, Hiyoshi, Mizumani; 1 Jun. 2017; S. Yagi leg. – <bold>Honshu</bold> [Nagano] • 1♂; Kojiro, Tenryu mura; 5 Jul. 2008; N. Hirano leg.; gen. slide no. KM-108 • 1♀; Reisengoya 2260m, Mt. Norikura, Azumi-vill; 20 Jun. 2001; T. Mano leg.; <named-content xmlns:xlink="http://www.w3.org/1999/xlink" content-type="dwc:institutional_code" xlink:type="simple">OPU</named-content>. – <bold>Honshu</bold> [Aichi] • 1♂; Asahi-highland, Asahi-cho; 13 Jul. 1996; T. Mano leg.; gen. slide no. KM-50; <named-content xmlns:xlink="http://www.w3.org/1999/xlink" content-type="dwc:institutional_code" xlink:type="simple">OPU</named-content> • 1♀; same locality and collector; 7 Jul. 2001; <named-content xmlns:xlink="http://www.w3.org/1999/xlink" content-type="dwc:institutional_code" xlink:type="simple">OPU</named-content>. – <bold>Honshu</bold> [Kyoto] • 1♂; Mt. Ponpon; 1 Jul. 2000; N. H. Ahn leg.; gen. slide no. KM-117; <named-content xmlns:xlink="http://www.w3.org/1999/xlink" content-type="dwc:institutional_code" xlink:type="simple">OPU</named-content> • 2♀♀; same label; gen. slide no. KM-48; <named-content xmlns:xlink="http://www.w3.org/1999/xlink" content-type="dwc:institutional_code" xlink:type="simple">OPU</named-content> – <bold>Honshu</bold> [Osaka] • 1♂; Ikoma, 30 Jun. 1995; S. Kosino leg.; gen. slide no. KM-135; <named-content xmlns:xlink="http://www.w3.org/1999/xlink" content-type="dwc:institutional_code" xlink:type="simple">OPU</named-content> • 1♂; Rokumanji-cho, Higashiosaka-shi; 3 Sep. 2017; H. Shimizu leg. • 1♂, 1♀; Aokaiyama (Toyono-tyo); 7 Jul. 1999; T. Saito leg.; gen. slide no. KM-5(♂), KM-49(♀); <named-content xmlns:xlink="http://www.w3.org/1999/xlink" content-type="dwc:institutional_code" xlink:type="simple">OPU</named-content> • 1♀; same label; 21 Jun. 1999; gen. slide no. KM-52; <named-content xmlns:xlink="http://www.w3.org/1999/xlink" content-type="dwc:institutional_code" xlink:type="simple">OPU</named-content> • 1♀; Iwawaki; 28 Jun. 1952; T. Kodama leg.; <named-content xmlns:xlink="http://www.w3.org/1999/xlink" content-type="dwc:institutional_code" xlink:type="simple">OPU</named-content> • 1♀; Izumi-katuragisan (Kisiwada-si); 17 Aug. 2004; T. Saito leg.; gen. slide no. KM-115; <named-content xmlns:xlink="http://www.w3.org/1999/xlink" content-type="dwc:institutional_code" xlink:type="simple">OPU</named-content>. – <bold>Honshu</bold> [Hiroshima] • 1♂,2♀♀; Yoshiwa, Hatsukaichi-shi; 15–16 Jul. 2017; S. Tomura leg. – <bold>Kyushu</bold> [Fukuoka] • 1♂; Nokonoshima, Fukuoka; 3 Jun. 2013; S. Yagi leg.; gen. slide no. KM-101 • 1♂; Hikosan, Soeda-machi; 1 Jul. 2016; S. Yagi leg.; gen. slide no. KM-13 • 1♂; same label; gen. slide no. KM-28 • 1♂; same label; gen. slide no. KM-97. – <bold>Kyushu</bold> [Kumamoto] • 1♂; Taziri Ubuyama; 14 Jul. 2013; S. Yagi leg.; gen. slide no. SY-1.</p></tp:treatment-sec><tp:treatment-sec sec-type="diagnosis" id="SECID0ENIAG"><title>Diagnosis.</title><p>The forewing is white with a small orange patch and a black rounded spot apically. The anellus lobe of the male genitalia is narrow, slender, and longer than the valva, with a sharp and thorn-like spine at the apex, which is a unique characteristic of this species. The apopyhsis posterioris of the female genitalia is ca. 1/3 of the length of papilla analis and approx. half the length of the apophysis anterioris; the signum is absent in the corpus bursae.</p></tp:treatment-sec><tp:treatment-sec sec-type="description" id="SECID0ESIAG"><title>Description.</title><p><bold>Male</bold> (Figs <xref ref-type="fig" rid="F4">4E</xref>, <xref ref-type="fig" rid="F7">7C</xref>). Forewing length 2.6–3.6 mm. Wingspan 5.5–7.6 mm.</p><p><bold><italic>Head</italic></bold>: shiny, creamy white with appressed scales. Antennae filiform, basal segment elongate and white; flagellum whitish brown on dorsal surface before middle, then entirely grayish brown beyond, with rather long and fine cilia ventrally. Labial palpus white, long, and recurved; first segment shortest, creamy white; second segment thickened, as much as 2.5 times the length of the first, covered evenly with creamy white scales; third segment as long as second, creamy white, apex sharply acute.</p><p><bold><italic>Thorax and tegula</italic></bold>: creamy white.</p><p><bold><italic>Legs</italic></bold>: white; forefemur, tibia, and tarsus suffused inwardly with dark brown, white on outer surface; mid legs entirely white; hind femur and tibia white, dispersed inwardly with brown; with compact ventral and dorsal rows of long, stiff, stout white bristles; all tarsal segments grayish brown.</p><p><bold><italic>Forewing</italic></bold>: eleven veins, R<sub>3</sub> + R<sub>4</sub> stalked, M<sub>1</sub> separate, R<sub>5</sub> absent, anal vein furcate (Fig. <xref ref-type="fig" rid="F7">7C</xref>). Forewing ground color creamy white to white to ca. 3/4 of the way from base, large orange patch of more or less inverted triangular shape along costal margin, extending to apex of wing; large round black spot apically, bordered by a white line with an orange patch; outer margin blackish brown; small brown scales below apical point; diffused brown scales below orange patch at tornal area; cilia well-fringed, brown-white on costal margin before apex, dark brown with fuscous median band from apex to termen, grayish brown through inner base of the wing.</p><p><bold><italic>Hindwing</italic></bold>: narrower than forewing, brown with tiny dark brown apical dot; fringe around apex darker in color, long, and brown, cilia well-fringed on inner region of hind wing.</p><p><bold><italic>Male genitalia</italic></bold>: (Figs <xref ref-type="fig" rid="F8">8E, F</xref>, <xref ref-type="fig" rid="F9">9C</xref>) eight abdominal sternite mucronate, short and wide surfaces, anterior 2/3 broadly concave, and then narrow beyond, slightly sharpened basally. Uncus swollen and rounded with short, fine setae on apex. Gnathos sickle-shaped, short and stout, flattened at base posteriorly and then slightly curved toward apex. Tegumen long, nearly three times length of uncus, with dense hairs at approximately its midpoint on dorsal surface. Anellus lobe, a pair of slender processes, slightly longer than valva, slightly broadened and elbowed basally, then narrowly elongate and slightly swollen 1/4 of the way before apex, with rather long and weakly sclerotized thorn-like spine at tip. Valva enlarged at base, with long fine setae on rim of inner surface, gradually narrowing from base to 2/3 of length, slightly curved inwardly, a few setae at corner of anterior margin, rhomboid with a blunt tip apically, short and fine setae on inner and outer surfaces. Vinculum slightly narrow and enlarged surface, a few setae on its median process. Saccus broad basally, somewhat inflate and convex. Phallus large and clavate basally, narrowly elongate in distal half.</p><p><bold>Female</bold> (Fig. <xref ref-type="fig" rid="F4">4F</xref>). Forewing length 2.6–3.5 mm. Wing expanse 6.2–7.2 mm. Similar to male.</p><p><bold><italic>Female genitalia</italic></bold>: (Fig. <xref ref-type="fig" rid="F10">10C</xref>) papilla analis bilobed, ca. twice length of apophysis anterioris, with long and short fine setae on its entire surface. Apophyses short but apophysis anterioris ca. two times longer than apophysis posterioris. Ostium opening near anterior margin of 8<sup>th</sup> sternite. Ductus bursae nearly as long as corpus bursae and weakly sclerotized. Corpus bursae slightly oblong; signum absent.</p></tp:treatment-sec><tp:treatment-sec sec-type="distribution" id="SECID0EVLAG"><title>Distribution.</title><p>Japan (Hokkaido, Honshu, Kyushu), Russia, Korea.</p></tp:treatment-sec><tp:treatment-sec sec-type="host" id="SECID0E1LAG"><title>Host plant.</title><p><italic><tp:taxon-name><tp:taxon-name-part taxon-name-part-type="genus" reg="Quercus">Quercus</tp:taxon-name-part> <tp:taxon-name-part taxon-name-part-type="species" reg="dentata">dentata</tp:taxon-name-part></tp:taxon-name></italic> (<xref ref-type="bibr" rid="B12">Kogi 2004</xref>), <italic><tp:taxon-name><tp:taxon-name-part taxon-name-part-type="genus" reg="Quercus">Q.</tp:taxon-name-part> <tp:taxon-name-part taxon-name-part-type="species" reg="crispula">crispula</tp:taxon-name-part></tp:taxon-name></italic> (<tp:taxon-name><tp:taxon-name-part taxon-name-part-type="family">Fagaceae</tp:taxon-name-part></tp:taxon-name>) (new host record).</p></tp:treatment-sec><tp:treatment-sec sec-type="biology" id="SECID0E6MAG"><title>Biology.</title><p><xref ref-type="bibr" rid="B12">Kogi (2004)</xref> reported that adults of this species fly in July in Hokkaido and larvae live in portable cases in summer until the following spring. In late fall, the larvae move to the underside of twigs of the host plant for hibernation. The next spring, the larvae create triangular cases like hats with fragments of host plant leaves and skeletonize the leaves.</p></tp:treatment-sec><tp:treatment-sec><!--Section generated to contain objects referenced in tp:taxon-treatment.--><fig id="F4" position="float" orientation="portrait"><object-id xmlns:xlink="http://www.w3.org/1999/xlink" content-type="doi" xlink:type="simple">10.3897/zookeys.897.38529.figure4</object-id><object-id xmlns:xlink="http://www.w3.org/1999/xlink" content-type="arpha" xlink:type="simple">68105525-B89A-502F-93F7-978E8DE4A0B4</object-id><label>Figure 4.</label><caption><p>Adults of <italic><tp:taxon-name><tp:taxon-name-part taxon-name-part-type="genus" reg="Thiotricha">Thiotricha</tp:taxon-name-part></tp:taxon-name></italic> spp. <bold>A</bold><italic><tp:taxon-name><tp:taxon-name-part taxon-name-part-type="genus" reg="Thiotricha">T.</tp:taxon-name-part> <tp:taxon-name-part taxon-name-part-type="species" reg="biformis">biformis</tp:taxon-name-part></tp:taxon-name></italic>, male <bold>B</bold> ditto, female <bold>C</bold><italic><tp:taxon-name><tp:taxon-name-part taxon-name-part-type="genus" reg="Thiotricha">T.</tp:taxon-name-part> <tp:taxon-name-part taxon-name-part-type="species" reg="angustella">angustella</tp:taxon-name-part></tp:taxon-name></italic> comb. nov., male <bold>D</bold> ditto, female <bold>E</bold><italic><tp:taxon-name><tp:taxon-name-part taxon-name-part-type="genus" reg="Thiotricha">T.</tp:taxon-name-part> <tp:taxon-name-part taxon-name-part-type="species" reg="venustalis">venustalis</tp:taxon-name-part></tp:taxon-name></italic> comb. nov., male <bold>F</bold> ditto, female <bold>G</bold><italic><tp:taxon-name><tp:taxon-name-part taxon-name-part-type="genus" reg="Thiotricha">T.</tp:taxon-name-part> <tp:taxon-name-part taxon-name-part-type="species" reg="chujaensis">chujaensis</tp:taxon-name-part></tp:taxon-name></italic> (Park, 2016) comb. nov., male <bold>H</bold> ditto, female. Scale bars: 2 mm.</p></caption><graphic xmlns:xlink="http://www.w3.org/1999/xlink" xlink:href="zookeys-897-067-g004.jpg" position="float" orientation="portrait" xlink:type="simple" id="oo_362712.jpg"><uri content-type="original_file" xlink:type="simple">https://binary.pensoft.net/fig/362712</uri></graphic></fig><fig id="F7" position="float" orientation="portrait"><object-id xmlns:xlink="http://www.w3.org/1999/xlink" content-type="doi" xlink:type="simple">10.3897/zookeys.897.38529.figure7</object-id><object-id xmlns:xlink="http://www.w3.org/1999/xlink" content-type="arpha" xlink:type="simple">9C828C6C-412D-59AD-8B35-5E12A43DEFD9</object-id><label>Figure 7.</label><caption><p>Wing venation of <italic><tp:taxon-name><tp:taxon-name-part taxon-name-part-type="genus" reg="Thiotricha">Thiotricha</tp:taxon-name-part></tp:taxon-name></italic> spp., male. <bold>A</bold><italic><tp:taxon-name><tp:taxon-name-part taxon-name-part-type="genus" reg="Thiotricha">T.</tp:taxon-name-part> <tp:taxon-name-part taxon-name-part-type="species" reg="biformis">biformis</tp:taxon-name-part></tp:taxon-name></italic><bold>B</bold><italic><tp:taxon-name><tp:taxon-name-part taxon-name-part-type="genus" reg="Thiotricha">T.</tp:taxon-name-part> <tp:taxon-name-part taxon-name-part-type="species" reg="angustella">angustella</tp:taxon-name-part></tp:taxon-name></italic> comb. nov. <bold>C</bold><italic><tp:taxon-name><tp:taxon-name-part taxon-name-part-type="genus" reg="Thiotricha">T.</tp:taxon-name-part> <tp:taxon-name-part taxon-name-part-type="species" reg="venustalis">venustalis</tp:taxon-name-part></tp:taxon-name></italic> comb. nov. <bold>D</bold><italic><tp:taxon-name><tp:taxon-name-part taxon-name-part-type="genus" reg="Thiotricha">T.</tp:taxon-name-part> <tp:taxon-name-part taxon-name-part-type="species" reg="chujaensis">chujaensis</tp:taxon-name-part></tp:taxon-name></italic> (Park, 2016) comb. nov. <bold>E</bold><italic><tp:taxon-name><tp:taxon-name-part taxon-name-part-type="genus" reg="Thiotricha">T.</tp:taxon-name-part> <tp:taxon-name-part taxon-name-part-type="species" reg="elaeocarpiella">elaeocarpiella</tp:taxon-name-part></tp:taxon-name></italic> sp. nov., paratype <bold>F</bold><italic><tp:taxon-name><tp:taxon-name-part taxon-name-part-type="genus" reg="Thiotricha">T.</tp:taxon-name-part> <tp:taxon-name-part taxon-name-part-type="species" reg="flavitermina">flavitermina</tp:taxon-name-part></tp:taxon-name></italic> sp. nov., paratype.</p></caption><graphic xmlns:xlink="http://www.w3.org/1999/xlink" xlink:href="zookeys-897-067-g007.jpg" position="float" orientation="portrait" xlink:type="simple" id="oo_362715.jpg"><uri content-type="original_file" xlink:type="simple">https://binary.pensoft.net/fig/362715</uri></graphic></fig><fig id="F8" position="float" orientation="portrait"><object-id xmlns:xlink="http://www.w3.org/1999/xlink" content-type="doi" xlink:type="simple">10.3897/zookeys.897.38529.figure8</object-id><object-id xmlns:xlink="http://www.w3.org/1999/xlink" content-type="arpha" xlink:type="simple">7C91C6DA-9223-585A-8E2C-061BE3BDA9B0</object-id><label>Figure 8.</label><caption><p>Male genitalia of <italic><tp:taxon-name><tp:taxon-name-part taxon-name-part-type="genus" reg="Thiotricha">Thiotricha</tp:taxon-name-part></tp:taxon-name></italic> spp. <bold>A, B</bold><italic><tp:taxon-name><tp:taxon-name-part taxon-name-part-type="genus" reg="Thiotricha">T.</tp:taxon-name-part> <tp:taxon-name-part taxon-name-part-type="species" reg="biformis">biformis</tp:taxon-name-part></tp:taxon-name></italic><bold>A</bold> male genitalia, gen. slide no. KM-143 <bold>B</bold> phallus <bold>C, D</bold><italic><tp:taxon-name><tp:taxon-name-part taxon-name-part-type="genus" reg="Thiotricha">T.</tp:taxon-name-part> <tp:taxon-name-part taxon-name-part-type="species" reg="angustella">angustella</tp:taxon-name-part></tp:taxon-name></italic> comb. nov. <bold>C</bold> male genitalia, gen. slide no. KM-106 <bold>D</bold> phallus <bold>E, F</bold><italic><tp:taxon-name><tp:taxon-name-part taxon-name-part-type="genus" reg="Thiotricha">T.</tp:taxon-name-part> <tp:taxon-name-part taxon-name-part-type="species" reg="venustalis">venustalis</tp:taxon-name-part></tp:taxon-name></italic> comb. nov. <bold>E</bold> male genitalia, gen. slide no. KM-1 <bold>F</bold> phallus <bold>G, H</bold><italic><tp:taxon-name><tp:taxon-name-part taxon-name-part-type="genus" reg="Thiotricha">T.</tp:taxon-name-part> <tp:taxon-name-part taxon-name-part-type="species" reg="chujaensis">chujaensis</tp:taxon-name-part></tp:taxon-name></italic> (Park, 2016) comb. nov. <bold>G</bold> male genitalia, gen. slide no. KM-43 <bold>H</bold> phallus <bold>I, J</bold><italic><tp:taxon-name><tp:taxon-name-part taxon-name-part-type="genus" reg="Thiotricha">T.</tp:taxon-name-part> <tp:taxon-name-part taxon-name-part-type="species" reg="elaeocarpiella">elaeocarpiella</tp:taxon-name-part></tp:taxon-name></italic> sp. nov., holotype <bold>I</bold> male genitalia, gen. slide no. KM-88 <bold>J</bold> phallus <bold>K, L</bold><italic><tp:taxon-name><tp:taxon-name-part taxon-name-part-type="genus" reg="Thiotricha">T.</tp:taxon-name-part> <tp:taxon-name-part taxon-name-part-type="species" reg="flavitermina">flavitermina</tp:taxon-name-part></tp:taxon-name></italic> sp. nov., holotype <bold>K</bold> male genitalia, gen. slide no. KM-100 <bold>L</bold> phallus. Scale bars: 0.4 mm (genitalia), 0.2 mm (phallus).</p></caption><graphic xmlns:xlink="http://www.w3.org/1999/xlink" xlink:href="zookeys-897-067-g008.jpg" position="float" orientation="portrait" xlink:type="simple" id="oo_362716.jpg"><uri content-type="original_file" xlink:type="simple">https://binary.pensoft.net/fig/362716</uri></graphic></fig><fig id="F9" position="float" orientation="portrait"><object-id xmlns:xlink="http://www.w3.org/1999/xlink" content-type="doi" xlink:type="simple">10.3897/zookeys.897.38529.figure9</object-id><object-id xmlns:xlink="http://www.w3.org/1999/xlink" content-type="arpha" xlink:type="simple">D94E8858-E987-58E9-BE64-87C4909632C6</object-id><label>Figure 9.</label><caption><p>Abdominal segments of <italic><tp:taxon-name><tp:taxon-name-part taxon-name-part-type="genus" reg="Thiotricha">Thiotricha</tp:taxon-name-part></tp:taxon-name></italic> spp. <bold>A</bold><italic><tp:taxon-name><tp:taxon-name-part taxon-name-part-type="genus" reg="Thiotricha">T.</tp:taxon-name-part> <tp:taxon-name-part taxon-name-part-type="species" reg="biformis">biformis</tp:taxon-name-part></tp:taxon-name></italic>. <bold>B</bold><italic><tp:taxon-name><tp:taxon-name-part taxon-name-part-type="genus" reg="Thiotricha">T.</tp:taxon-name-part> <tp:taxon-name-part taxon-name-part-type="species" reg="angustella">angustella</tp:taxon-name-part></tp:taxon-name></italic> comb. nov. <bold>C</bold><italic><tp:taxon-name><tp:taxon-name-part taxon-name-part-type="genus" reg="Thiotricha">T.</tp:taxon-name-part> <tp:taxon-name-part taxon-name-part-type="species" reg="venustalis">venustalis</tp:taxon-name-part></tp:taxon-name></italic> comb. nov. <bold>D</bold><italic><tp:taxon-name><tp:taxon-name-part taxon-name-part-type="genus" reg="Thiotricha">T.</tp:taxon-name-part> <tp:taxon-name-part taxon-name-part-type="species" reg="chujaensis">chujaensis</tp:taxon-name-part></tp:taxon-name></italic> (Park, 2016) comb. nov. <bold>E</bold><italic><tp:taxon-name><tp:taxon-name-part taxon-name-part-type="genus" reg="Thiotricha">T.</tp:taxon-name-part> <tp:taxon-name-part taxon-name-part-type="species" reg="elaeocarpiella">elaeocarpiella</tp:taxon-name-part></tp:taxon-name></italic> sp. nov., paratype <bold>F</bold><italic><tp:taxon-name><tp:taxon-name-part taxon-name-part-type="genus" reg="Thiotricha">T.</tp:taxon-name-part> <tp:taxon-name-part taxon-name-part-type="species" reg="flavitermina">flavitermina</tp:taxon-name-part></tp:taxon-name></italic> sp. nov. Scale bars: 1 mm.</p></caption><graphic xmlns:xlink="http://www.w3.org/1999/xlink" xlink:href="zookeys-897-067-g009.jpg" position="float" orientation="portrait" xlink:type="simple" id="oo_362717.jpg"><uri content-type="original_file" xlink:type="simple">https://binary.pensoft.net/fig/362717</uri></graphic></fig><fig id="F10" position="float" orientation="portrait"><object-id xmlns:xlink="http://www.w3.org/1999/xlink" content-type="doi" xlink:type="simple">10.3897/zookeys.897.38529.figure10</object-id><object-id xmlns:xlink="http://www.w3.org/1999/xlink" content-type="arpha" xlink:type="simple">3189835D-50FF-569D-A617-6BCA720C2D89</object-id><label>Figure 10.</label><caption><p>Female genitalia of <italic><tp:taxon-name><tp:taxon-name-part taxon-name-part-type="genus" reg="Thiotricha">Thiotricha</tp:taxon-name-part></tp:taxon-name></italic> spp. <bold>A</bold><italic><tp:taxon-name><tp:taxon-name-part taxon-name-part-type="genus" reg="Thiotricha">T.</tp:taxon-name-part> <tp:taxon-name-part taxon-name-part-type="species" reg="biformis">biformis</tp:taxon-name-part></tp:taxon-name></italic>, gen. slide no. KM-145 <bold>B</bold><italic><tp:taxon-name><tp:taxon-name-part taxon-name-part-type="genus" reg="Thiotricha">T.</tp:taxon-name-part> <tp:taxon-name-part taxon-name-part-type="species" reg="angustella">angustella</tp:taxon-name-part></tp:taxon-name></italic> comb. nov., with close up of signum, gen. slide no. KM-118 <bold>C</bold><italic><tp:taxon-name><tp:taxon-name-part taxon-name-part-type="genus" reg="Thiotricha">T.</tp:taxon-name-part> <tp:taxon-name-part taxon-name-part-type="species" reg="venustalis">venustalis</tp:taxon-name-part></tp:taxon-name></italic> comb. nov., gen. slide no. KM-52 <bold>D</bold><italic><tp:taxon-name><tp:taxon-name-part taxon-name-part-type="genus" reg="Thiotricha">T.</tp:taxon-name-part> <tp:taxon-name-part taxon-name-part-type="species" reg="chujaensis">chujaensis</tp:taxon-name-part></tp:taxon-name></italic> (Park, 2016) comb. nov. with close up of signum, gen. slide no. KM-128 <bold>E</bold><italic><tp:taxon-name><tp:taxon-name-part taxon-name-part-type="genus" reg="Thiotricha">T.</tp:taxon-name-part> <tp:taxon-name-part taxon-name-part-type="species" reg="elaeocarpiella">elaeocarpiella</tp:taxon-name-part></tp:taxon-name></italic> sp. nov. with close up of signum, paratype, gen. slide no. KM-132 <bold>F</bold><italic><tp:taxon-name><tp:taxon-name-part taxon-name-part-type="genus" reg="Thiotricha">T.</tp:taxon-name-part> <tp:taxon-name-part taxon-name-part-type="species" reg="flavitermina">flavitermina</tp:taxon-name-part></tp:taxon-name></italic> sp. nov. with close up of signum, paratype, gen. slide no. KM-55. Scale bars: 0.5 mm.</p></caption><graphic xmlns:xlink="http://www.w3.org/1999/xlink" xlink:href="zookeys-897-067-g010.jpg" position="float" orientation="portrait" xlink:type="simple" id="oo_362718.jpg"><uri content-type="original_file" xlink:type="simple">https://binary.pensoft.net/fig/362718</uri></graphic></fig></tp:treatment-sec><ref-list><ref id="B20"><mixed-citation xmlns:xlink="http://www.w3.org/1999/xlink" xlink:type="simple"><person-group><name name-style="western"><surname>Oku</surname><given-names>T</given-names></name></person-group> (<year>2003</year>) <source>Microlepidoptera of the Iwate Prefecture.</source><publisher-name>Transactions of the Iwate Entomological Society</publisher-name>, <publisher-loc>Suppl. 2</publisher-loc>, <size units="page">157 pp</size>. [In Japanese]</mixed-citation></ref><ref id="B35"><mixed-citation xmlns:xlink="http://www.w3.org/1999/xlink" xlink:type="simple"><person-group><name name-style="western"><surname>Ueda</surname><given-names>T</given-names></name></person-group> (<year>2013</year>) <article-title><tp:taxon-name><tp:taxon-name-part taxon-name-part-type="subfamily">Aristoteliinae</tp:taxon-name-part></tp:taxon-name>, <tp:taxon-name><tp:taxon-name-part taxon-name-part-type="family">Gelechiidae</tp:taxon-name-part></tp:taxon-name>.</article-title> In: <person-group><name name-style="western"><surname>Hirowatari</surname><given-names>T</given-names></name><name name-style="western"><surname>Nasu</surname><given-names>Y</given-names></name><name name-style="western"><surname>Sakamaki</surname><given-names>Y</given-names></name><name name-style="western"><surname>Kishida</surname><given-names>Y</given-names></name></person-group> (<role>Eds</role>) <issue-title>The standard of moths in Japan III.</issue-title><source>Gakken Education Publishing, Tokyo</source>, <fpage>293</fpage>–<lpage>298</lpage>. [In Japanese]</mixed-citation></ref><ref id="B12"><mixed-citation xmlns:xlink="http://www.w3.org/1999/xlink" xlink:type="simple"><person-group><name name-style="western"><surname>Kogi</surname><given-names>H</given-names></name></person-group> (<year>2004</year>) Moths feeding on <italic><tp:taxon-name><tp:taxon-name-part taxon-name-part-type="genus">Quercus</tp:taxon-name-part> <tp:taxon-name-part taxon-name-part-type="species">dentata</tp:taxon-name-part></tp:taxon-name></italic> as larvae in Hokkaido 9. Japan Heterocerists’ Journal (230): 90–92. [In Japanese]</mixed-citation></ref></ref-list></tp:taxon-treatment>
