# Supplementary material for: Taxonomic study of Thiotricha Meyrick (Lepidoptera, Gelechiidae) in Japan, with the description of two new species
Source: Zookeys. 2019 Dec 9;897:67–99. doi: 10.3897/zookeys.897.38529 (PMC6914723; doi:10.3897/zookeys.897.38529)
Supplement: XML Treatment for Thiotricha chujaensis [file zookeys.897.38529-treatment5.xml]

<!DOCTYPE tp:taxon-treatment
  PUBLIC "-//TaxonX//DTD Taxonomic Treatment Publishing DTD v0 20100105//EN" "tax-treatment-NSO.dtd">
<tp:taxon-treatment xmlns:tp="http://www.plazi.org/taxpub"><tp:treatment-meta><kwd-group><label>Taxon classification</label><kwd><named-content xmlns:xlink="http://www.w3.org/1999/xlink" content-type="kingdom">Animalia</named-content></kwd><kwd><named-content xmlns:xlink="http://www.w3.org/1999/xlink" content-type="order">Lepidoptera</named-content></kwd><kwd><named-content xmlns:xlink="http://www.w3.org/1999/xlink" content-type="family">Gelechiidae</named-content></kwd></kwd-group><mixed-citation publication-type="journal"><person-group><name><surname>Kyaw</surname><given-names>Khine Mon Mon</given-names></name><name><surname>Yagi</surname><given-names>Sadahisa</given-names></name><name><surname>Oku</surname><given-names>Jouhei</given-names></name><name><surname>Sakamaki</surname><given-names>Yositaka</given-names></name><name><surname>Hirowatari</surname><given-names>Toshiya</given-names></name></person-group><article-title>Taxonomic study of <italic><tp:taxon-name><tp:taxon-name-part taxon-name-part-type="genus" reg="Thiotricha">Thiotricha</tp:taxon-name-part></tp:taxon-name></italic> Meyrick (<tp:taxon-name><tp:taxon-name-part taxon-name-part-type="order">Lepidoptera</tp:taxon-name-part></tp:taxon-name>, <tp:taxon-name><tp:taxon-name-part taxon-name-part-type="family">Gelechiidae</tp:taxon-name-part></tp:taxon-name>) in Japan, with the description of two new species</article-title><source>Zookeys</source><day>09</day><month>12</month><year>2019</year><volume>897</volume><fpage>67</fpage><lpage>99</lpage><pub-id pub-id-type="doi">10.3897/zookeys.897.38529</pub-id></mixed-citation></tp:treatment-meta><tp:nomenclature><tp:taxon-name><object-id xmlns:xlink="http://www.w3.org/1999/xlink" content-type="arpha" xlink:type="simple">A1D2408E-CD4B-5B80-B430-12FE5C330042</object-id>
            <tp:taxon-name-part taxon-name-part-type="genus" reg="Thiotricha">Thiotricha</tp:taxon-name-part>
            <tp:taxon-name-part taxon-name-part-type="species" reg="chujaensis">chujaensis</tp:taxon-name-part>
          </tp:taxon-name><tp:taxon-authority>(Park, 2016)</tp:taxon-authority><tp:taxon-status xmlns:xlink="http://www.w3.org/1999/xlink" xlink:type="simple">comb. nov.</tp:taxon-status><xref ref-type="fig" rid="F4">Figs 4G, H</xref><xref ref-type="fig" rid="F7">, 7D</xref><xref ref-type="fig" rid="F8">, 8G, H</xref><xref ref-type="fig" rid="F9">, 9D</xref><xref ref-type="fig" rid="F10">, 10D</xref><xref ref-type="fig" rid="F11">, 11A–I</xref><xref ref-type="fig" rid="F13">, 13A–C</xref><xref ref-type="fig" rid="F14">, 14A–C</xref><tp:nomenclature-citation-list><tp:nomenclature-citation><tp:taxon-name>
                <tp:taxon-name-part taxon-name-part-type="genus" reg="Cnaphostola">Cnaphostola</tp:taxon-name-part> <tp:taxon-name-part taxon-name-part-type="species" reg="chujaensis">chujaensis</tp:taxon-name-part></tp:taxon-name><comment>: <xref ref-type="bibr" rid="B26">Park and Kim 2016</xref>: 172, fig. 1.</comment></tp:nomenclature-citation></tp:nomenclature-citation-list></tp:nomenclature><tp:treatment-sec sec-type="material" id="SECID0EAQAG"><title>Material examined.</title><p>Japan – <bold>Honshu</bold> [Chiba] • 1♀; Kayano, Orikisawa, Kimitsu-shi; 4 Sep. 2013; O. Saito leg. • 1♂; Otake, Narita-shi; 23 Jul. 2016; O. Saito leg. • 1♀; same locality and collector; 20 Aug. 2016 • 1♂; same locality and collector; 3 Jun. 2017 • 1♀; same locality and collector; 9 Sep. 2017 • 1♀; same locality and collector; 7 Oct. 2017. – <bold>Honshu</bold> [Ishikawa] • 1♀; Hodatsushimizu cho, Shikinami; 16 Jun. 2018; S. Tomura leg. – <bold>Honshu</bold> [Nagano] • 2♀♀; Kojiro, Tenryu-mura; 19 Jun. 2009; 28 Aug. 2009; N. Hirano leg. • 1♂; Hiraoka, Tenryu-mura; 16 Jun. 2007; N. Hirano leg. [Gifu] • 1♀; Yamagata-gun, Miyama-cho, Iodo; 17 Jun. 1994; T. Mano leg.; gen. slide no. KM-140; <named-content xmlns:xlink="http://www.w3.org/1999/xlink" content-type="dwc:institutional_code" xlink:type="simple">OPU</named-content>. – <bold>Honshu</bold> [Shizuoka] • 1♂; Oonogi Umegasima, Shizuoka-city; 25 Aug. 2001; T. Mano leg.; gen. slide no. KM-32; <named-content xmlns:xlink="http://www.w3.org/1999/xlink" content-type="dwc:institutional_code" xlink:type="simple">OPU</named-content> • 1♀; Shizuoka city, Hirano, Abe river; 23 Aug. 1997; T. Mano leg.; <named-content xmlns:xlink="http://www.w3.org/1999/xlink" content-type="dwc:institutional_code" xlink:type="simple">OPU</named-content> • 1♀; Hirano, Shizuoka city; 26 Aug. 1995; T. Mano leg.; <named-content xmlns:xlink="http://www.w3.org/1999/xlink" content-type="dwc:institutional_code" xlink:type="simple">OPU</named-content> • 1♀; Konya Spa, Shizuoka city; 27 Jul. 2002; T. Oku leg.; <abbrev xmlns:xlink="http://www.w3.org/1999/xlink" xlink:title="T. Oku’s collection, Morioka" id="ABBRID0EORAG" xlink:type="simple">TO</abbrev>. – <bold>Honshu</bold> [Aichi] • 3♂♂; Zaikaji-temple, Toyokawa city; 4 Jun. 1994; T. Mano leg.; gen. slide no. KM-18; <named-content xmlns:xlink="http://www.w3.org/1999/xlink" content-type="dwc:institutional_code" xlink:type="simple">OPU</named-content> • 1♂; Somasaka Pass, Toyokawa city; 21 May. 1992; T. Mano leg.; gen. slide no. KM-20; <named-content xmlns:xlink="http://www.w3.org/1999/xlink" content-type="dwc:institutional_code" xlink:type="simple">OPU</named-content> • 2♀♀; same label; gen. slide no. KM-79; <named-content xmlns:xlink="http://www.w3.org/1999/xlink" content-type="dwc:institutional_code" xlink:type="simple">OPU</named-content> • 1♀; Matsumine-cho, Toyota city; 13 Jun. 2001; T. Mano leg.; gen. slide no. KM-77; <named-content xmlns:xlink="http://www.w3.org/1999/xlink" content-type="dwc:institutional_code" xlink:type="simple">OPU</named-content>. – <bold>Honshu</bold> [Mie] • 1♂; Yamadano (Hakusan-tyo); 18 Apr. 2001; Host: <italic><tp:taxon-name><tp:taxon-name-part taxon-name-part-type="genus" reg="Mallotus">Mallotus</tp:taxon-name-part> <tp:taxon-name-part taxon-name-part-type="species" reg="japonica">japonica</tp:taxon-name-part></tp:taxon-name></italic> (“shinme”[=a shoot]); 30 Apr. 2001 em.; T. Saito leg.; <named-content xmlns:xlink="http://www.w3.org/1999/xlink" content-type="dwc:institutional_code" xlink:type="simple">OPU</named-content> • 1♂,1♀; same locality and collector; 23 Apr. 2002; gen. slide no. KM-12(♂); <named-content xmlns:xlink="http://www.w3.org/1999/xlink" content-type="dwc:institutional_code" xlink:type="simple">OPU</named-content> • 6♂♂, 2♀♀; same label; 23 Apr. 2002; Host: <italic><tp:taxon-name><tp:taxon-name-part taxon-name-part-type="genus" reg="Mallotus">Mallotus</tp:taxon-name-part> <tp:taxon-name-part taxon-name-part-type="species" reg="japonica">japonica</tp:taxon-name-part></tp:taxon-name></italic> (“shinme”[=a shoot]); 30 Apr.–6 May. 2002 em.; gen. slide no. KM-65; <named-content xmlns:xlink="http://www.w3.org/1999/xlink" content-type="dwc:institutional_code" xlink:type="simple">OPU</named-content> • 1♀; Obara-ishiki, Hokusei-cyo; 7 Sep. 1997; T. Mano leg.; <named-content xmlns:xlink="http://www.w3.org/1999/xlink" content-type="dwc:institutional_code" xlink:type="simple">OPU</named-content> • 1♀; Mikuni valley alt 430 m, Hujiwara-cho; 27 Aug. 1998; T. Mano leg; <named-content xmlns:xlink="http://www.w3.org/1999/xlink" content-type="dwc:institutional_code" xlink:type="simple">OPU</named-content> • 1♂; Hijiki 250m, Ueno City; 12 Sep. 1997; T. Mano leg.; gen. slide no. KM-31; <named-content xmlns:xlink="http://www.w3.org/1999/xlink" content-type="dwc:institutional_code" xlink:type="simple">OPU</named-content> • 1♀; Inabe-gun, Fujiwara-cho, Shinodachi; 29 Aug. 1994; T. Mano leg.; <named-content xmlns:xlink="http://www.w3.org/1999/xlink" content-type="dwc:institutional_code" xlink:type="simple">OPU</named-content>. – <bold>Honshu</bold> [Shiga] • 1♂; Makino, Takashima-shi; 13 May. 2015; H. Shimizu leg. – <bold>Honshu</bold> [Kyoto] • 1♂; Mt. Ponpon; 1 Jul. 2000; N. H. Ahn leg.; gen. slide no. KM-34; <named-content xmlns:xlink="http://www.w3.org/1999/xlink" content-type="dwc:institutional_code" xlink:type="simple">OPU</named-content> • 1♂, 1♀; Yamanouchi-cho, Seikanji, Higashiyama-ku, Kyoto-shi; 1 Jun. 2013; H. Shimizu leg. • 4♀♀; Kanmurijima I., Miyazu-shi; 27–28 Sep. 1982; M. Sasakawa; Y. Yoshiyasu; N. Nishida &amp; T. Kamura leg.; gen. slide no. KM-63; <named-content xmlns:xlink="http://www.w3.org/1999/xlink" content-type="dwc:institutional_code" xlink:type="simple">OPU</named-content>. – <bold>Honshu</bold> [Nara] • 1♀; Kasugayama (Nara-si); 26 Aug. 2000; T. Saito leg.; <named-content xmlns:xlink="http://www.w3.org/1999/xlink" content-type="dwc:institutional_code" xlink:type="simple">OPU</named-content> • 1♂; Mt. Takatoriyama (Takatori) ca 580 m; 25 Aug. 1993; Kadohara leg.; <named-content xmlns:xlink="http://www.w3.org/1999/xlink" content-type="dwc:institutional_code" xlink:type="simple">OPU</named-content> • 1♀; Katuragi-shi, Taima; 7 Aug. 2009; H. Shimizu leg. • 1♀; Sannoko, Kawakami village; 18 Jun. 1991; T. Ueda leg.; <named-content xmlns:xlink="http://www.w3.org/1999/xlink" content-type="dwc:institutional_code" xlink:type="simple">OPU</named-content> • 1♂; Kawakami village, Kitamata; 15 Jun. 1993; T. Ueda leg.; gen. slide no. KM-30; <named-content xmlns:xlink="http://www.w3.org/1999/xlink" content-type="dwc:institutional_code" xlink:type="simple">OPU</named-content>. – <bold>Honshu</bold> [Hyogo] • 1♂; Tamida (Inagawa-tyo); 29 Apr. 2002; T. Saito leg.; Host: <italic><tp:taxon-name><tp:taxon-name-part taxon-name-part-type="genus" reg="Mallotus">Mallotus</tp:taxon-name-part> <tp:taxon-name-part taxon-name-part-type="species" reg="japonica">japonica</tp:taxon-name-part></tp:taxon-name></italic>; 3 May. 2003 em.; gen. slide no. KM-33; <named-content xmlns:xlink="http://www.w3.org/1999/xlink" content-type="dwc:institutional_code" xlink:type="simple">OPU</named-content>. – <bold>Honshu</bold> [Osaka] • 1♀; Aokaiyama (Toyono-tyo); 10 Jun. 1999; T. Saito leg.; gen. slide no. KM-62; <named-content xmlns:xlink="http://www.w3.org/1999/xlink" content-type="dwc:institutional_code" xlink:type="simple">OPU</named-content> • 1♀; Minou River, Minou City; 5 Aug. 1991; M. Aoyagi &amp; T. Ueda leg.; <named-content xmlns:xlink="http://www.w3.org/1999/xlink" content-type="dwc:institutional_code" xlink:type="simple">OPU</named-content> • 1♂; Higasiosaska-shi, Rokumanji-cho; 23 May. 2015; H. Shimizu leg. • 1♂; same locality and collector; 18 May. 2017 • 1♂; Yao-shi, Kodachi, Jyusan-toge, Fumin no mori; 16 Jul. 2011; H. Shimizu leg. • 1♀; same locality and collector; 17 May. 2016 • 1♀; Hatigamine; 4 Jun. 1993; S. Koshino leg.; gen. slide no. KM-66; <named-content xmlns:xlink="http://www.w3.org/1999/xlink" content-type="dwc:institutional_code" xlink:type="simple">OPU</named-content> • 1♂,1♀; same locality and collector; 15 Jul. 1993; gen. slide no. KM-19 (♂), 126(♀); <named-content xmlns:xlink="http://www.w3.org/1999/xlink" content-type="dwc:institutional_code" xlink:type="simple">OPU</named-content> • 1♀; Minamikawachi-gun, Mizukoshi-toge, Mt. Kongo; 7 Jun. 2015; H. Shimizu leg. • 2♀♀; Tondabayasi Dakeyama ca. 260 m; 4 Sep. 1992; Kadohara leg.; <named-content xmlns:xlink="http://www.w3.org/1999/xlink" content-type="dwc:institutional_code" xlink:type="simple">OPU</named-content> • 1♀; Kawachinagano city, Iwawaki temple; 3 May. 2001; T. Saito leg.; Host: <italic><tp:taxon-name><tp:taxon-name-part taxon-name-part-type="genus" reg="Mallotus">Mallotus</tp:taxon-name-part> <tp:taxon-name-part taxon-name-part-type="species" reg="japonica">japonica</tp:taxon-name-part></tp:taxon-name></italic>; 20 May. 2001 em.; <named-content xmlns:xlink="http://www.w3.org/1999/xlink" content-type="dwc:institutional_code" xlink:type="simple">OPU</named-content> • 1♀; Kawati, Iwawakisan; 29 May. 1954; T. Yasuda leg.; <named-content xmlns:xlink="http://www.w3.org/1999/xlink" content-type="dwc:institutional_code" xlink:type="simple">OPU</named-content> • 1♀; Kawakubo; 19 Sep. 1995; S. Kosino leg.; gen. slide no. KM- 72; <named-content xmlns:xlink="http://www.w3.org/1999/xlink" content-type="dwc:institutional_code" xlink:type="simple">OPU</named-content> • 1♀; Tottori (Hannan); 18 May. 1997; S. Kosino leg.; <named-content xmlns:xlink="http://www.w3.org/1999/xlink" content-type="dwc:institutional_code" xlink:type="simple">OPU</named-content> • 3♀♀; Izumi-katuragisan (Kisiwada-si); 17 Jul. 2004; T. Saito leg.; gen. slide no. KM-42; KM-64; <named-content xmlns:xlink="http://www.w3.org/1999/xlink" content-type="dwc:institutional_code" xlink:type="simple">OPU</named-content> • 1♀; same locality and collector; 21 Jul. 2004; <named-content xmlns:xlink="http://www.w3.org/1999/xlink" content-type="dwc:institutional_code" xlink:type="simple">OPU</named-content> • 1♀; Kyosi, 21 May. 1998; S. Kosino leg.; gen. slide no. KM-128; <named-content xmlns:xlink="http://www.w3.org/1999/xlink" content-type="dwc:institutional_code" xlink:type="simple">OPU</named-content>. – <bold>Honshu</bold> [Wakayama] • 1♀; Wakayama-shi, Nougawa; 11 Jun. 2007; M. Murase leg.; <named-content xmlns:xlink="http://www.w3.org/1999/xlink" content-type="dwc:institutional_code" xlink:type="simple">OPU</named-content> • 1♂, 1♀; Wakayama-shi, Yata; 3 Jul. 2001; T. Hirowatari; B. W. Lee; N. H. Ahn; Y. Miyamoto &amp; K. Yamada leg.; gen. slide no. KM-35(♂),60(♀); <named-content xmlns:xlink="http://www.w3.org/1999/xlink" content-type="dwc:institutional_code" xlink:type="simple">OPU</named-content>. – <bold>Shikoku</bold> [Ehime] • 1♀; Matsuyama; 16 May 1957; M. Okada leg.; gen. slide no, KM-71; <named-content xmlns:xlink="http://www.w3.org/1999/xlink" content-type="dwc:institutional_code" xlink:type="simple">OPU</named-content>. – <bold>Kyushu</bold> [Fukuoka] • 1♂; Orio; 4 Jul. 1958; T. Kawamura leg.; gen. slide no. KM-21 • 2♀♀; Orio; 24 Jun. 1959; T. Kawamura leg.; gen. slide no. KM-78 • 1♂; Kasii, Fukuoka City; 25 May. 1958; K. Yano leg.; gen. slide no. KM-37 • 1♂; Aburayama, Fukuoka; 24 May. 1959; T. Kawarabata leg.; gen. slide no. KM-26 • 1♂; Atago, Nishi-ku, Fukuoka shi; 26 May. 2018 larva; Host: <italic><tp:taxon-name><tp:taxon-name-part taxon-name-part-type="genus" reg="Mallotus">Mallotus</tp:taxon-name-part> <tp:taxon-name-part taxon-name-part-type="species" reg="japonica">japonica</tp:taxon-name-part></tp:taxon-name></italic>; 9 Jun. 2018 em.; S. Yagi leg. • 1♀; same locality, collector and host; 9 Jun. 2018 larva; 9 Jul. 2018 em • 2♂♂; Ito campus, Nishi-ku; 26 May. 2017; K.M.M.Kyaw; gen. slide no. KM-43, 44 • 1♂; Mt. Hikosan; 18 Jun.1962; H. Kuroko leg.; <named-content xmlns:xlink="http://www.w3.org/1999/xlink" content-type="dwc:institutional_code" xlink:type="simple">OPU</named-content> • 1♀; same locality and collector; 1 Sep. 1953; <named-content xmlns:xlink="http://www.w3.org/1999/xlink" content-type="dwc:institutional_code" xlink:type="simple">OPU</named-content> • 1♀; same locality; 20 Aug. 2013; S. Yagi leg.; gen. slide no. KM-70 • 1♀; same locality and collector; 25 Jul. 2014; LT; gen. slide no. KM-69 • 1♀; same locality; 31 Jul. 2014; LT; T. Hirowatari &amp; S. Yagi leg. • 1♂; same locality; 4 Sep. 2014; LT, S. Yagi leg.; gen. slide no. KM-15 • 1♂, 4♀♀; same locality and collector; 27 Jul. 2015; LT; gen. slide no. KM-17(♂), 73(♀), 75(♀) • 1♂; same locality and collector; 13 Aug. 2016; LT; gen. slide no. KM-36. – <bold>Kyushu</bold> [Saga] • 1♂; Hokuzan, Saga-shi; 3 Jun. 2017; S. Tomura leg. – <bold>Kyushu</bold> [Kagoshima] • 1♀; Sata; 18 May. 1952; T. Kodama leg.; <named-content xmlns:xlink="http://www.w3.org/1999/xlink" content-type="dwc:institutional_code" xlink:type="simple">OPU</named-content>. – <bold>Ryukyus</bold> [Kagoshima] • 1♀; Nakama, Yakusima Is.; 20 Sep. 1978; S. Moriuti leg.; <named-content xmlns:xlink="http://www.w3.org/1999/xlink" content-type="dwc:institutional_code" xlink:type="simple">OPU</named-content> • 1♂; Okawa Rindo, Kurio, Yakushima, 120m; 21 Jun. 2017; S. Yagi leg. • 2♂♂, 2♀♀; Hatsuno, Amamioshima Is.; 3–5 Apr. 1996; T. Ueda leg.; gen. slide no. TU-751(♂), KM-14(♂), 68(♀); <named-content xmlns:xlink="http://www.w3.org/1999/xlink" content-type="dwc:institutional_code" xlink:type="simple">OPU</named-content> • 1♀; Mt. Yuwan-dake (Lower), Uken-son vill.; 18 May. 2015; S. Sameshima leg.; gen. slide no. KM-57; <named-content xmlns:xlink="http://www.w3.org/1999/xlink" content-type="dwc:institutional_code" xlink:type="simple">KGU</named-content> • 1♀; Akatsuchiyama, Yuwan, Uken-son; 20 Aug. 2014; S. Sameshima leg.; <named-content xmlns:xlink="http://www.w3.org/1999/xlink" content-type="dwc:institutional_code" xlink:type="simple">KGU</named-content> • 1♀; same locality; 6 Jul. 2016; LT 245m; S. Yagi leg.; gen. slide no. KM-83 • 1♂, 3♀♀; Chuorindo, Amamioshima Is.; 6 Apr. 1996; T. Ueda leg.; gen. slide no. KM-25(♂), 67(♀); <named-content xmlns:xlink="http://www.w3.org/1999/xlink" content-type="dwc:institutional_code" xlink:type="simple">OPU</named-content> • 1♀; Nishinakama, Amamioshima Is.; 6 Jun. 1996; T. Ueda leg.; <named-content xmlns:xlink="http://www.w3.org/1999/xlink" content-type="dwc:institutional_code" xlink:type="simple">OPU</named-content> • 1♂; Fureainomori, Uken vill.; 25 Sep. 2002; gen. slide no. KM-27; Host: <italic><tp:taxon-name><tp:taxon-name-part taxon-name-part-type="genus" reg="Mallotus">Mallotus</tp:taxon-name-part> <tp:taxon-name-part taxon-name-part-type="species" reg="japonica">japonica</tp:taxon-name-part></tp:taxon-name></italic>; <named-content xmlns:xlink="http://www.w3.org/1999/xlink" content-type="dwc:institutional_code" xlink:type="simple">OPU</named-content> • 1♂; Mt. Yui-dake, Setouchi-cho, Amamioshima Is.; 30 Jun. 2006; U. Jinbo leg.; <named-content xmlns:xlink="http://www.w3.org/1999/xlink" content-type="dwc:institutional_code" xlink:type="simple">NSMT</named-content>-I-L-35780; • 1♀; Tokuno-shima, San Tokunoshima; 9 Jul. 2016; LT 230 m; S. Yagi leg.; gen. slide no. KM-59 • 1♀; Tokuno-shima, Fugusuku; 11 Jul. 2016; S. Yagi leg. – <bold>Ryukyus</bold> [Okinawa] • 1♂; Mt. Terukubi 330 m; Benoki, Kynigami-son; 5 Aug. 2015; L.T; S. Yagi leg.; gen. slide no. KM-29 • 1♀; Yona, Kunigami vill.; 15–18 May. 1998; T. Ueda leg.; <named-content xmlns:xlink="http://www.w3.org/1999/xlink" content-type="dwc:institutional_code" xlink:type="simple">OPU</named-content> • 1♀; Mt. Fuenchijisan, Kunigami vill.; 8 Jun. 1997; T. Ueda leg.; gen. slide no. KM-74. • 1♀; Hentona; 9 Aug. 2016; LT 60 m; S. Yagi leg. • 1♀; Uka, Kunigami-son, Kunigami-gun; 31 May. 2015; 250m LT; S. Yagi leg. • 1♀; Banna Park, Ishigaki Is.; 31 Mar. 2002; B. W. Lee leg.; <named-content xmlns:xlink="http://www.w3.org/1999/xlink" content-type="dwc:institutional_code" xlink:type="simple">OPU</named-content>; gen. slide no. KM-87 • 1♀; Mt Omoto, Ishigaki Is.; 11 Nov. 2003; Host: <italic><tp:taxon-name><tp:taxon-name-part taxon-name-part-type="genus" reg="Mallotus">Mallotus</tp:taxon-name-part> <tp:taxon-name-part taxon-name-part-type="species" reg="japonica">japonica</tp:taxon-name-part></tp:taxon-name></italic>; 18 Nov. 2003; S. Shimizu leg.; <named-content xmlns:xlink="http://www.w3.org/1999/xlink" content-type="dwc:institutional_code" xlink:type="simple">OPU</named-content>; gen slide no. KM-76.</p></tp:treatment-sec><tp:treatment-sec sec-type="diagnosis" id="SECID0ETABG"><title>Diagnosis.</title><p>This species is similar to <italic><tp:taxon-name><tp:taxon-name-part taxon-name-part-type="genus" reg="Thiotricha">T.</tp:taxon-name-part> <tp:taxon-name-part taxon-name-part-type="species" reg="biformis">biformis</tp:taxon-name-part></tp:taxon-name></italic>, which is known in the Russian Far East and Japan but can be distinguished by markings in the distal yellow zone of the forewing with a distinct black streak below the middle of the yellow zone. The male genitalia is similar to those of <italic><tp:taxon-name><tp:taxon-name-part taxon-name-part-type="genus" reg="Thiotricha">T.</tp:taxon-name-part> <tp:taxon-name-part taxon-name-part-type="species" reg="epiclista">epiclista</tp:taxon-name-part></tp:taxon-name></italic> Meyrick, 1908 described from Khasi Hills, India, but can be distinguished by the basally broadened valva and the presence of a thumb-like basal process bearing numerous setae, the lack of a pre-apical spine on the costal process of the valva, and the slender posterior part of the phallus.</p></tp:treatment-sec><tp:treatment-sec sec-type="description" id="SECID0EPBBG"><title>Description.</title><p><bold>Male</bold> (Figs <xref ref-type="fig" rid="F4">4G</xref>, <xref ref-type="fig" rid="F7">7D</xref>). Forewing length 2.7–4.3 mm. Wing expanse 5.8–8.8 mm.</p><p><bold><italic>Male genitalia</italic></bold>: (Figs <xref ref-type="fig" rid="F8">8G, H</xref>, <xref ref-type="fig" rid="F9">9D</xref>).</p><p><bold>Female</bold> (Fig. <xref ref-type="fig" rid="F4">4H</xref>). Forewing length 3.0–4.4 mm. Wing expanse 5.9–9.1 mm. Similar to male.</p><p><bold><italic>Female genitalia</italic></bold>: (Fig. <xref ref-type="fig" rid="F10">10D</xref>) see <xref ref-type="bibr" rid="B26">Park and Kim (2016)</xref> for detailed descriptions of the adults and genitalia. In the present study, intraspecific variation observed was the presence or absence of a blackish streak on the yellowish zone of the forewing markings in all examined specimens. Additionally, in contrast, the biggest size of the adult moth of Japanese specimens (wing span 8.8 mm) is quite smaller than that of Korean specimens (wing span 12 mm in Park and Kim’s description). In the female genitalia also, Park and Kim described the shape of the signum forming as an elongate plate with dense spicules and located at posterior end; however, that of the Japanese specimens is developing as a pentagonal shape at the posterior end in our observation.</p></tp:treatment-sec><tp:treatment-sec sec-type="distribution" id="SECID0EFDBG"><title>Distribution.</title><p>Japan (Honshu, Shikoku, Kyushu, Ryukyus), Korea.</p></tp:treatment-sec><tp:treatment-sec sec-type="host" id="SECID0EKDBG"><title>Host plant.</title><p><italic><tp:taxon-name><tp:taxon-name-part taxon-name-part-type="genus" reg="Mallotus">Mallotus</tp:taxon-name-part> <tp:taxon-name-part taxon-name-part-type="species" reg="japonica">japonica</tp:taxon-name-part></tp:taxon-name></italic> (<tp:taxon-name><tp:taxon-name-part taxon-name-part-type="family">Euphorbiaceae</tp:taxon-name-part></tp:taxon-name>).</p></tp:treatment-sec><tp:treatment-sec sec-type="biology" id="SECID0EAEBG"><title>Biology</title><p>(Fig. <xref ref-type="fig" rid="F11">11</xref>). Although the host plant of <italic><tp:taxon-name><tp:taxon-name-part taxon-name-part-type="genus" reg="Thiotricha">T.</tp:taxon-name-part> <tp:taxon-name-part taxon-name-part-type="species" reg="chujaensis">chujaensis</tp:taxon-name-part></tp:taxon-name></italic> is unknown, we found that some specimens of this species preserved in <named-content xmlns:xlink="http://www.w3.org/1999/xlink" content-type="dwc:institutional_code" xlink:type="simple">OPU</named-content> were labeled as having been reared on <italic><tp:taxon-name><tp:taxon-name-part taxon-name-part-type="genus" reg="Mallotus">Mallotus</tp:taxon-name-part> <tp:taxon-name-part taxon-name-part-type="species" reg="japonica">japonica</tp:taxon-name-part></tp:taxon-name></italic> (<tp:taxon-name><tp:taxon-name-part taxon-name-part-type="family">Euphorbiaceae</tp:taxon-name-part></tp:taxon-name>). In the present study, we confirmed that the larvae feed on this plant in the field. The larvae also make portable cases with flower buds or attack the leaf bud (young shoot) of the host plant. The larva uses the flower buds at flowering time to make a case from the plant. After making the portable case, the larva moves from one place to another and attaches the case to the lower surface of the leaf for pupation (Fig. <xref ref-type="fig" rid="F11">11C</xref>). When there is an early leaf bud (young shoot) on the host plant, the larva penetrates the petiole of the young, newly emerged leaf and feeds inside (Fig. <xref ref-type="fig" rid="F11">11E–G</xref>). There is no external injury during the feeding period until the leaf is fully grown. Before pupation, the larva cuts the petiole and makes a portable case. After that, it fixes the portable case sideways. Pupation also takes place inside the cases and pupal exuvia is left after the adult emerges.</p></tp:treatment-sec><tp:treatment-sec sec-type="Pupa" id="SECID0EVFBG"><title>Pupa</title><p>(Figs <xref ref-type="fig" rid="F13">13A–C</xref>, <xref ref-type="fig" rid="F14">14A–D</xref>). Length ca. 3.2 mm, cylindrical. Color yellowish brown; dark brown before emergence. Vertex armed with many minute spines. Prothorax with a pair of not truly triangular projections on anterolateral corners of tergite. Antenna reaching to posterior margin of 6<sup>th</sup> abdominal segment. Forewing reaching the mid-way of 6<sup>th</sup> abdominal segment. Forelegs extending to 3<sup>rd</sup> abdominal segment; midlegs extending to mid-way of 5<sup>th</sup> abdominal segment; hindlegs also extending to near posterior margin of 7<sup>th</sup> abdominal segment. Abdominal segment 7<sup>th</sup> armed with a row of distinct tergal spines directed posteriorly on anterior margin and indistinct short tergal spines on caudal margin. Seventh abdominal sternite with a pair of oval pads also armed with a row of spines directed anteriorly. Tenth abdominal segment with a pair of triangular projections at middle, no true cremaster present.</p></tp:treatment-sec><tp:treatment-sec sec-type="remarks" id="SECID0EPGBG"><title>Remarks.</title><p>This species was described by Park (in <xref ref-type="bibr" rid="B26">Park and Kim 2016</xref>) from Chuja Islands which is one of the largest islands among 42 islands in the Jeju Strait, approximately halfway between Jeju Island and the southern coast of the Korean Peninsula. In the present study, it was found that this species is very common and widely distributed in southern Japan.</p></tp:treatment-sec><tp:treatment-sec><!--Section generated to contain objects referenced in tp:taxon-treatment.--><fig id="F4" position="float" orientation="portrait"><object-id xmlns:xlink="http://www.w3.org/1999/xlink" content-type="doi" xlink:type="simple">10.3897/zookeys.897.38529.figure4</object-id><object-id xmlns:xlink="http://www.w3.org/1999/xlink" content-type="arpha" xlink:type="simple">68105525-B89A-502F-93F7-978E8DE4A0B4</object-id><label>Figure 4.</label><caption><p>Adults of <italic><tp:taxon-name><tp:taxon-name-part taxon-name-part-type="genus" reg="Thiotricha">Thiotricha</tp:taxon-name-part></tp:taxon-name></italic> spp. <bold>A</bold><italic><tp:taxon-name><tp:taxon-name-part taxon-name-part-type="genus" reg="Thiotricha">T.</tp:taxon-name-part> <tp:taxon-name-part taxon-name-part-type="species" reg="biformis">biformis</tp:taxon-name-part></tp:taxon-name></italic>, male <bold>B</bold> ditto, female <bold>C</bold><italic><tp:taxon-name><tp:taxon-name-part taxon-name-part-type="genus" reg="Thiotricha">T.</tp:taxon-name-part> <tp:taxon-name-part taxon-name-part-type="species" reg="angustella">angustella</tp:taxon-name-part></tp:taxon-name></italic> comb. nov., male <bold>D</bold> ditto, female <bold>E</bold><italic><tp:taxon-name><tp:taxon-name-part taxon-name-part-type="genus" reg="Thiotricha">T.</tp:taxon-name-part> <tp:taxon-name-part taxon-name-part-type="species" reg="venustalis">venustalis</tp:taxon-name-part></tp:taxon-name></italic> comb. nov., male <bold>F</bold> ditto, female <bold>G</bold><italic><tp:taxon-name><tp:taxon-name-part taxon-name-part-type="genus" reg="Thiotricha">T.</tp:taxon-name-part> <tp:taxon-name-part taxon-name-part-type="species" reg="chujaensis">chujaensis</tp:taxon-name-part></tp:taxon-name></italic> (Park, 2016) comb. nov., male <bold>H</bold> ditto, female. Scale bars: 2 mm.</p></caption><graphic xmlns:xlink="http://www.w3.org/1999/xlink" xlink:href="zookeys-897-067-g004.jpg" position="float" orientation="portrait" xlink:type="simple" id="oo_362712.jpg"><uri content-type="original_file" xlink:type="simple">https://binary.pensoft.net/fig/362712</uri></graphic></fig><fig id="F7" position="float" orientation="portrait"><object-id xmlns:xlink="http://www.w3.org/1999/xlink" content-type="doi" xlink:type="simple">10.3897/zookeys.897.38529.figure7</object-id><object-id xmlns:xlink="http://www.w3.org/1999/xlink" content-type="arpha" xlink:type="simple">9C828C6C-412D-59AD-8B35-5E12A43DEFD9</object-id><label>Figure 7.</label><caption><p>Wing venation of <italic><tp:taxon-name><tp:taxon-name-part taxon-name-part-type="genus" reg="Thiotricha">Thiotricha</tp:taxon-name-part></tp:taxon-name></italic> spp., male. <bold>A</bold><italic><tp:taxon-name><tp:taxon-name-part taxon-name-part-type="genus" reg="Thiotricha">T.</tp:taxon-name-part> <tp:taxon-name-part taxon-name-part-type="species" reg="biformis">biformis</tp:taxon-name-part></tp:taxon-name></italic><bold>B</bold><italic><tp:taxon-name><tp:taxon-name-part taxon-name-part-type="genus" reg="Thiotricha">T.</tp:taxon-name-part> <tp:taxon-name-part taxon-name-part-type="species" reg="angustella">angustella</tp:taxon-name-part></tp:taxon-name></italic> comb. nov. <bold>C</bold><italic><tp:taxon-name><tp:taxon-name-part taxon-name-part-type="genus" reg="Thiotricha">T.</tp:taxon-name-part> <tp:taxon-name-part taxon-name-part-type="species" reg="venustalis">venustalis</tp:taxon-name-part></tp:taxon-name></italic> comb. nov. <bold>D</bold><italic><tp:taxon-name><tp:taxon-name-part taxon-name-part-type="genus" reg="Thiotricha">T.</tp:taxon-name-part> <tp:taxon-name-part taxon-name-part-type="species" reg="chujaensis">chujaensis</tp:taxon-name-part></tp:taxon-name></italic> (Park, 2016) comb. nov. <bold>E</bold><italic><tp:taxon-name><tp:taxon-name-part taxon-name-part-type="genus" reg="Thiotricha">T.</tp:taxon-name-part> <tp:taxon-name-part taxon-name-part-type="species" reg="elaeocarpiella">elaeocarpiella</tp:taxon-name-part></tp:taxon-name></italic> sp. nov., paratype <bold>F</bold><italic><tp:taxon-name><tp:taxon-name-part taxon-name-part-type="genus" reg="Thiotricha">T.</tp:taxon-name-part> <tp:taxon-name-part taxon-name-part-type="species" reg="flavitermina">flavitermina</tp:taxon-name-part></tp:taxon-name></italic> sp. nov., paratype.</p></caption><graphic xmlns:xlink="http://www.w3.org/1999/xlink" xlink:href="zookeys-897-067-g007.jpg" position="float" orientation="portrait" xlink:type="simple" id="oo_362715.jpg"><uri content-type="original_file" xlink:type="simple">https://binary.pensoft.net/fig/362715</uri></graphic></fig><fig id="F8" position="float" orientation="portrait"><object-id xmlns:xlink="http://www.w3.org/1999/xlink" content-type="doi" xlink:type="simple">10.3897/zookeys.897.38529.figure8</object-id><object-id xmlns:xlink="http://www.w3.org/1999/xlink" content-type="arpha" xlink:type="simple">7C91C6DA-9223-585A-8E2C-061BE3BDA9B0</object-id><label>Figure 8.</label><caption><p>Male genitalia of <italic><tp:taxon-name><tp:taxon-name-part taxon-name-part-type="genus" reg="Thiotricha">Thiotricha</tp:taxon-name-part></tp:taxon-name></italic> spp. <bold>A, B</bold><italic><tp:taxon-name><tp:taxon-name-part taxon-name-part-type="genus" reg="Thiotricha">T.</tp:taxon-name-part> <tp:taxon-name-part taxon-name-part-type="species" reg="biformis">biformis</tp:taxon-name-part></tp:taxon-name></italic><bold>A</bold> male genitalia, gen. slide no. KM-143 <bold>B</bold> phallus <bold>C, D</bold><italic><tp:taxon-name><tp:taxon-name-part taxon-name-part-type="genus" reg="Thiotricha">T.</tp:taxon-name-part> <tp:taxon-name-part taxon-name-part-type="species" reg="angustella">angustella</tp:taxon-name-part></tp:taxon-name></italic> comb. nov. <bold>C</bold> male genitalia, gen. slide no. KM-106 <bold>D</bold> phallus <bold>E, F</bold><italic><tp:taxon-name><tp:taxon-name-part taxon-name-part-type="genus" reg="Thiotricha">T.</tp:taxon-name-part> <tp:taxon-name-part taxon-name-part-type="species" reg="venustalis">venustalis</tp:taxon-name-part></tp:taxon-name></italic> comb. nov. <bold>E</bold> male genitalia, gen. slide no. KM-1 <bold>F</bold> phallus <bold>G, H</bold><italic><tp:taxon-name><tp:taxon-name-part taxon-name-part-type="genus" reg="Thiotricha">T.</tp:taxon-name-part> <tp:taxon-name-part taxon-name-part-type="species" reg="chujaensis">chujaensis</tp:taxon-name-part></tp:taxon-name></italic> (Park, 2016) comb. nov. <bold>G</bold> male genitalia, gen. slide no. KM-43 <bold>H</bold> phallus <bold>I, J</bold><italic><tp:taxon-name><tp:taxon-name-part taxon-name-part-type="genus" reg="Thiotricha">T.</tp:taxon-name-part> <tp:taxon-name-part taxon-name-part-type="species" reg="elaeocarpiella">elaeocarpiella</tp:taxon-name-part></tp:taxon-name></italic> sp. nov., holotype <bold>I</bold> male genitalia, gen. slide no. KM-88 <bold>J</bold> phallus <bold>K, L</bold><italic><tp:taxon-name><tp:taxon-name-part taxon-name-part-type="genus" reg="Thiotricha">T.</tp:taxon-name-part> <tp:taxon-name-part taxon-name-part-type="species" reg="flavitermina">flavitermina</tp:taxon-name-part></tp:taxon-name></italic> sp. nov., holotype <bold>K</bold> male genitalia, gen. slide no. KM-100 <bold>L</bold> phallus. Scale bars: 0.4 mm (genitalia), 0.2 mm (phallus).</p></caption><graphic xmlns:xlink="http://www.w3.org/1999/xlink" xlink:href="zookeys-897-067-g008.jpg" position="float" orientation="portrait" xlink:type="simple" id="oo_362716.jpg"><uri content-type="original_file" xlink:type="simple">https://binary.pensoft.net/fig/362716</uri></graphic></fig><fig id="F9" position="float" orientation="portrait"><object-id xmlns:xlink="http://www.w3.org/1999/xlink" content-type="doi" xlink:type="simple">10.3897/zookeys.897.38529.figure9</object-id><object-id xmlns:xlink="http://www.w3.org/1999/xlink" content-type="arpha" xlink:type="simple">D94E8858-E987-58E9-BE64-87C4909632C6</object-id><label>Figure 9.</label><caption><p>Abdominal segments of <italic><tp:taxon-name><tp:taxon-name-part taxon-name-part-type="genus" reg="Thiotricha">Thiotricha</tp:taxon-name-part></tp:taxon-name></italic> spp. <bold>A</bold><italic><tp:taxon-name><tp:taxon-name-part taxon-name-part-type="genus" reg="Thiotricha">T.</tp:taxon-name-part> <tp:taxon-name-part taxon-name-part-type="species" reg="biformis">biformis</tp:taxon-name-part></tp:taxon-name></italic>. <bold>B</bold><italic><tp:taxon-name><tp:taxon-name-part taxon-name-part-type="genus" reg="Thiotricha">T.</tp:taxon-name-part> <tp:taxon-name-part taxon-name-part-type="species" reg="angustella">angustella</tp:taxon-name-part></tp:taxon-name></italic> comb. nov. <bold>C</bold><italic><tp:taxon-name><tp:taxon-name-part taxon-name-part-type="genus" reg="Thiotricha">T.</tp:taxon-name-part> <tp:taxon-name-part taxon-name-part-type="species" reg="venustalis">venustalis</tp:taxon-name-part></tp:taxon-name></italic> comb. nov. <bold>D</bold><italic><tp:taxon-name><tp:taxon-name-part taxon-name-part-type="genus" reg="Thiotricha">T.</tp:taxon-name-part> <tp:taxon-name-part taxon-name-part-type="species" reg="chujaensis">chujaensis</tp:taxon-name-part></tp:taxon-name></italic> (Park, 2016) comb. nov. <bold>E</bold><italic><tp:taxon-name><tp:taxon-name-part taxon-name-part-type="genus" reg="Thiotricha">T.</tp:taxon-name-part> <tp:taxon-name-part taxon-name-part-type="species" reg="elaeocarpiella">elaeocarpiella</tp:taxon-name-part></tp:taxon-name></italic> sp. nov., paratype <bold>F</bold><italic><tp:taxon-name><tp:taxon-name-part taxon-name-part-type="genus" reg="Thiotricha">T.</tp:taxon-name-part> <tp:taxon-name-part taxon-name-part-type="species" reg="flavitermina">flavitermina</tp:taxon-name-part></tp:taxon-name></italic> sp. nov. Scale bars: 1 mm.</p></caption><graphic xmlns:xlink="http://www.w3.org/1999/xlink" xlink:href="zookeys-897-067-g009.jpg" position="float" orientation="portrait" xlink:type="simple" id="oo_362717.jpg"><uri content-type="original_file" xlink:type="simple">https://binary.pensoft.net/fig/362717</uri></graphic></fig><fig id="F10" position="float" orientation="portrait"><object-id xmlns:xlink="http://www.w3.org/1999/xlink" content-type="doi" xlink:type="simple">10.3897/zookeys.897.38529.figure10</object-id><object-id xmlns:xlink="http://www.w3.org/1999/xlink" content-type="arpha" xlink:type="simple">3189835D-50FF-569D-A617-6BCA720C2D89</object-id><label>Figure 10.</label><caption><p>Female genitalia of <italic><tp:taxon-name><tp:taxon-name-part taxon-name-part-type="genus" reg="Thiotricha">Thiotricha</tp:taxon-name-part></tp:taxon-name></italic> spp. <bold>A</bold><italic><tp:taxon-name><tp:taxon-name-part taxon-name-part-type="genus" reg="Thiotricha">T.</tp:taxon-name-part> <tp:taxon-name-part taxon-name-part-type="species" reg="biformis">biformis</tp:taxon-name-part></tp:taxon-name></italic>, gen. slide no. KM-145 <bold>B</bold><italic><tp:taxon-name><tp:taxon-name-part taxon-name-part-type="genus" reg="Thiotricha">T.</tp:taxon-name-part> <tp:taxon-name-part taxon-name-part-type="species" reg="angustella">angustella</tp:taxon-name-part></tp:taxon-name></italic> comb. nov., with close up of signum, gen. slide no. KM-118 <bold>C</bold><italic><tp:taxon-name><tp:taxon-name-part taxon-name-part-type="genus" reg="Thiotricha">T.</tp:taxon-name-part> <tp:taxon-name-part taxon-name-part-type="species" reg="venustalis">venustalis</tp:taxon-name-part></tp:taxon-name></italic> comb. nov., gen. slide no. KM-52 <bold>D</bold><italic><tp:taxon-name><tp:taxon-name-part taxon-name-part-type="genus" reg="Thiotricha">T.</tp:taxon-name-part> <tp:taxon-name-part taxon-name-part-type="species" reg="chujaensis">chujaensis</tp:taxon-name-part></tp:taxon-name></italic> (Park, 2016) comb. nov. with close up of signum, gen. slide no. KM-128 <bold>E</bold><italic><tp:taxon-name><tp:taxon-name-part taxon-name-part-type="genus" reg="Thiotricha">T.</tp:taxon-name-part> <tp:taxon-name-part taxon-name-part-type="species" reg="elaeocarpiella">elaeocarpiella</tp:taxon-name-part></tp:taxon-name></italic> sp. nov. with close up of signum, paratype, gen. slide no. KM-132 <bold>F</bold><italic><tp:taxon-name><tp:taxon-name-part taxon-name-part-type="genus" reg="Thiotricha">T.</tp:taxon-name-part> <tp:taxon-name-part taxon-name-part-type="species" reg="flavitermina">flavitermina</tp:taxon-name-part></tp:taxon-name></italic> sp. nov. with close up of signum, paratype, gen. slide no. KM-55. Scale bars: 0.5 mm.</p></caption><graphic xmlns:xlink="http://www.w3.org/1999/xlink" xlink:href="zookeys-897-067-g010.jpg" position="float" orientation="portrait" xlink:type="simple" id="oo_362718.jpg"><uri content-type="original_file" xlink:type="simple">https://binary.pensoft.net/fig/362718</uri></graphic></fig><fig id="F11" position="float" orientation="portrait"><object-id xmlns:xlink="http://www.w3.org/1999/xlink" content-type="doi" xlink:type="simple">10.3897/zookeys.897.38529.figure11</object-id><object-id xmlns:xlink="http://www.w3.org/1999/xlink" content-type="arpha" xlink:type="simple">AE0B4B52-6343-5CC6-967A-B4ED74772165</object-id><label>Figure 11.</label><caption><p>Biology of <italic><tp:taxon-name><tp:taxon-name-part taxon-name-part-type="genus" reg="Thiotricha">Thiotricha</tp:taxon-name-part> <tp:taxon-name-part taxon-name-part-type="species" reg="chujaensis">chujaensis</tp:taxon-name-part></tp:taxon-name></italic> (Park, 2016) comb. nov. and its host plant <bold>A</bold> habitat at Kyushu Univ., Fukuoka Pref. <bold>B</bold> host plant, <italic><tp:taxon-name><tp:taxon-name-part taxon-name-part-type="genus" reg="Mallotus">Mallotus</tp:taxon-name-part> <tp:taxon-name-part taxon-name-part-type="species" reg="japonica">japonica</tp:taxon-name-part></tp:taxon-name></italic> (<tp:taxon-name><tp:taxon-name-part taxon-name-part-type="family">Euphorbiaceae</tp:taxon-name-part></tp:taxon-name>) <bold>C</bold> larval portable case made of flower bud attached to the underside of the leaf <bold>D</bold> larva within the portable case <bold>E</bold> a young shoot of host plant <bold>F</bold> Infested part of the shoot <bold>G</bold> Larva inside of the petiole <bold>H</bold> Pupa exuviae <bold>I</bold> Resting posture of adult, lateral view.</p></caption><graphic xmlns:xlink="http://www.w3.org/1999/xlink" xlink:href="zookeys-897-067-g011.jpg" position="float" orientation="portrait" xlink:type="simple" id="oo_362719.jpg"><uri content-type="original_file" xlink:type="simple">https://binary.pensoft.net/fig/362719</uri></graphic></fig><fig id="F13" position="float" orientation="portrait"><object-id xmlns:xlink="http://www.w3.org/1999/xlink" content-type="doi" xlink:type="simple">10.3897/zookeys.897.38529.figure13</object-id><object-id xmlns:xlink="http://www.w3.org/1999/xlink" content-type="arpha" xlink:type="simple">2373232A-0B5D-5B93-939F-B1EBC4C9D2E0</object-id><label>Figure 13.</label><caption><p>Pupa of <italic><tp:taxon-name><tp:taxon-name-part taxon-name-part-type="genus" reg="Thiotricha">Thiotricha</tp:taxon-name-part></tp:taxon-name></italic> spp. <bold>A–C</bold><italic><tp:taxon-name><tp:taxon-name-part taxon-name-part-type="genus" reg="Thiotricha">T.</tp:taxon-name-part> <tp:taxon-name-part taxon-name-part-type="species" reg="chujaensis">chujaensis</tp:taxon-name-part></tp:taxon-name></italic> (Park, 2016) comb. nov. <bold>D–F</bold><italic><tp:taxon-name><tp:taxon-name-part taxon-name-part-type="genus" reg="Thiotricha">T.</tp:taxon-name-part> <tp:taxon-name-part taxon-name-part-type="species" reg="elaeocarpiella">elaeocarpiella</tp:taxon-name-part></tp:taxon-name></italic> sp. nov. <bold>A, D</bold> dorsal view <bold>B, E</bold> ventral view <bold>C, F</bold> lateral view. Scale bar: 0.1 mm.</p></caption><graphic xmlns:xlink="http://www.w3.org/1999/xlink" xlink:href="zookeys-897-067-g013.jpg" position="float" orientation="portrait" xlink:type="simple" id="oo_362721.jpg"><uri content-type="original_file" xlink:type="simple">https://binary.pensoft.net/fig/362721</uri></graphic></fig><fig id="F14" position="float" orientation="portrait"><object-id xmlns:xlink="http://www.w3.org/1999/xlink" content-type="doi" xlink:type="simple">10.3897/zookeys.897.38529.figure14</object-id><object-id xmlns:xlink="http://www.w3.org/1999/xlink" content-type="arpha" xlink:type="simple">57EE6E9B-8835-5F76-A014-E6DF4FBB1457</object-id><label>Figure 14.</label><caption><p>Pupa of <italic><tp:taxon-name><tp:taxon-name-part taxon-name-part-type="genus" reg="Thiotricha">Thiotricha</tp:taxon-name-part> <tp:taxon-name-part taxon-name-part-type="species" reg="chujaensis">chujaensis</tp:taxon-name-part></tp:taxon-name></italic> (Park, 2016) comb. nov. <bold>A</bold> head, lateral view Arrow indicates many minute spines on vertex <bold>B</bold> seventh abdominal segment, ventral view Arrow indicates oval pad armed with a row of spines <bold>C</bold> seventh abdominal segment, dorsal view Arrow indicates a row of spines on both anterior and caudal margin <bold>D</bold> seventh abdominal segment, lateral view Arrow indicates oval pad armed with a row of spines and rows of tergal spines. Scale bar: 0.1 mm.</p></caption><graphic xmlns:xlink="http://www.w3.org/1999/xlink" xlink:href="zookeys-897-067-g014.jpg" position="float" orientation="portrait" xlink:type="simple" id="oo_362722.jpg"><uri content-type="original_file" xlink:type="simple">https://binary.pensoft.net/fig/362722</uri></graphic></fig></tp:treatment-sec><ref-list><ref id="B26"><mixed-citation xmlns:xlink="http://www.w3.org/1999/xlink" xlink:type="simple"><person-group><name name-style="western"><surname>Park</surname><given-names>KT</given-names></name><name name-style="western"><surname>Kim</surname><given-names>M</given-names></name></person-group> (<year>2016</year>) Two new species of the family <tp:taxon-name><tp:taxon-name-part taxon-name-part-type="family">Gelechiidae</tp:taxon-name-part></tp:taxon-name> (<tp:taxon-name><tp:taxon-name-part taxon-name-part-type="order">Lepidoptera</tp:taxon-name-part></tp:taxon-name>, <tp:taxon-name><tp:taxon-name-part taxon-name-part-type="superfamily">Gelechioidea</tp:taxon-name-part></tp:taxon-name>) from Korea, Oriental Insects 50(4): 171–177. <ext-link xlink:type="simple" ext-link-type="doi" xlink:href="10.1080/00305316.2016.1230527">https://doi.org/10.1080/00305316.2016.1230527</ext-link></mixed-citation></ref></ref-list></tp:taxon-treatment>
